# Supplementary material for: Multi‐Omics and ‐Organ Insights into Energy Metabolic Adaptations in Early Sepsis Onset
Source: Adv Sci (Weinh). 2025 May 24;12(30):e04418. doi: 10.1002/advs.202504418 (PMC12376650; doi:10.1002/advs.202504418)
Supplement: Supplementary file 2 — Supporting Information [file ADVS-12-e04418-s001.xlsx]

## Sheet: Table S1
Table S1 Patient parameters and sampling information.
	N	Control, N= 114a)	SIRS, N= 117a)	Infect, N= 107a)	Sepsis, N= 117a)	p-valueb)
Timepoint (days)	455
Presurgery (Pre)		38 / 114 (33%)	39 / 117 (33%)	36 / 107 (34%)	39 / 117 (33%)
3 days before diagnosis (-3)		35/114(31%)	32/117(27%)	19/107(18%)	39/117(33%)
2 days before diagnosis (-2)		3/114 (2.6%)	7/117 (6.0%)	16 / 107 (15%)	0/117 (0%)
1 days before diagnosis (-1)		38/114 (33%)	39/117 (33%)	36/107 (34%)	39/117 (33%)
Age	152	62 (13)	64 (12)	64 (11)	62 (12)	0.7
Sex	152					0.6
Female		7/38 (18%)	7/39 (18%)	9/36 (25%)	5/39 (13%)
Male		31/38 (82%)	32/39 (82%)	27/36 (75%)	34/39 (87%)
Temperature	152	36.69 (0.30)	36.85 (0.45)	37.00 (0.30)	36.83 (0.38)	<0.001
Heart Rate	152	76 (10)	87 (9)	90 (9)	88 (11)	<0.001
Diastolic BPc)	152	71 (9)	70 (9)	73 (9)	64 (8)	0.001
Systolic BPc)	152	130 (14)	132 (16)	131 (14)	123 (15)	0.067
MAPd)	152	91 (9)	91 (10)	92 (9)	84 (10)	0.007
Total respiratory rate	151	15.52 (1.79)	17.46 (2.29)	17.51 (1.95)	18.40 (2.73)	<0.001
Fi02e)	118	0.41 (0.63)	2.70 (5.78)	2.87 (8.84)	0.93 (2.15)	0.005
SOFAf)	142	1.02 (1.49)	1.44 (1.75)	1.75 (1.93)	3.70 (2.68)	<0.001
Respiration SOFAf)	109	1.45 (1.03)	1.25 (0.98)	1.75 (0.95)	1.99 (0.71)	0.02
Coagulation SOFAf)	138	0.17 (0.24)	0.21 (0.34)	0.16 (0.39)	0.35 (0.53)	0.3
Cardiovascular SOFAf)	138	0.16 (0.28)	0.44 (0.74)	0.39 (0.66)	1.11 (1.10)	<0.001
GCSg) SOFAf)	139	0.0 (0.0)	0.10 (0.49)	0.18 (0.52)	0.53 (0.78)	<0.001
Liver SOFAf)	127	0.20 (0.77)	0.14 (0.46)	0.18 (0.52)	0.28 (0.58)	0.4
Renal SOFAf)	139	0.21 (0.74)	0.13 (0.29)	0.12 (0.36)	0.40 (0.66)	0.035
White Cell Count	148	8.4 (1.7)	12.0 (3.9)	11.1 (2.9)	11.1 (3.7)	<0.001
Neutrophils	101	6.07 (1.34)	9.61 (3.52)	9.01 (2.59)	8.68 (2.89)	<0.001
Lymphocytes	102	1.09 (0.40)	1.07 (0.52)	1.02 (0.41)	0.93 (0.46)	0.3
Monocytes	102	0.79 (0.29)	0.99 (0.42)	0.81 (0.25)	0.99 (0.87)	0.13
Eosinophils	102	0.21 (0.17)	0.14 (0.17)	0.16 (0.13)	0.14 (0.18)	0.032
Platelets	148	210 (58)	217 (78)	233 (61)	205 (71)	0.2
INRh)	116	1.13 (0.10)	1.21 (0.17)	1.18 (0.25)	1.21 (0.27)	0.3
APPTi)	134	27 (13)	25 (14)	31 (12)	25 (17)	0.5
CRPj)	133	59 (59)	106 (96)	166 (95)	133 (110)	<0.001
Blood lactate	115	1.05 (0.26)	1.38 (0.87)	1.52 (0.82)	1.55 (0.87)	0.2
Blood urea	136	6 (4)	10 (7)	7 (6)	12 (10)	0.017
Blood cretinine	148	73 (30)	78 (25)	86 (40)	102 (59)	0.2
a)Mean (SD); n / N (%)
b)Kruskal-Wallis rank sum test; Pearson's Chi-squared test
c)BP: blood pressure; d)MAP: mean arterial pressure; e)Fi02: fraction of inspired oxygen;
f)SOFA: The Sequential Organ Failure Assessment (SOFA) Score; g)GCS: Glasgow Coma Scale; h)INR: International Normalized Ratio;
i)APPT: Activated Partial Thromboplastin Time; j)CRP: C-Reactive Protein.

## Sheet: Table S2
Table S2: All metabolites and lipids signatures identified in human and mice.
metabolite	Name	p.value	Effect_size (cohen's D for logistic regression models and Student's t test; Beta coefficients in ordinal logistic regression models)	magnitude	type/location	Comparison	Figure
TF00034	3-Ureidopropionate	0.004412512643609099	-0.4702575555929835	small	metabolite	Inf+ vs Inf-	Fig1D&E
TF00311	Nicotinic acid	0.04365335331580313	0.33351924280928724	small	metabolite	Inf+ vs Inf-	Fig1D&E
TF00759	Ornithine	0.038726864833645916	0.3490365571491637	small	metabolite	Inf+ vs Inf-	Fig1D&E
TF00826	Tryptophan	0.031404792830324234	0.394696966570511	small	metabolite	Inf+ vs Inf-	Fig1D&E
X00638	6-Methylindole	0.008309815551389814	0.44949909078408995	small	metabolite	Inf+ vs Inf-	Fig1D&E
X00875	4-Acetamidobutanoic acid	0.04070438983843934	-0.32900066527253186	small	metabolite	Inf+ vs Inf-	Fig1D&E
X00900	Glutamine	0.017595609166146314	0.38519228594843674	small	metabolite	Inf+ vs Inf-	Fig1D&E
X02610	MG 22:5	0.00818181600996771	0.4615634926754764	small	lipid	Inf+ vs Inf-	Fig1D&E
X03979	LPC 16:0	0.03439713133224109	0.36352230234895594	small	lipid	Inf+ vs Inf-	Fig1D&E
X04115	LPC 14:0	0.035463909698349595	0.3572856762483774	small	lipid	Inf+ vs Inf-	Fig1D&E
X04117	LPC 14:0; PC(14:0/0:0)	0.016937064666136415	0.41761791647945734	small	lipid	Inf+ vs Inf-	Fig1D&E
X04479	CerP 24:0	0.01622733668745414	0.424552401139174	small	lipid	Inf+ vs Inf-	Fig1D&E
X04529	LPC 15:0; PC(15:0/0:0)	0.016326294621475786	0.4189960304864511	small	lipid	Inf+ vs Inf-	Fig1D&E
X04538	LPC 16:0	0.04020097742100904	0.3529640270194493	small	lipid	Inf+ vs Inf-	Fig1D&E
X05124	PC 17:0	0.0351089900549941	0.3548523643917953	small	lipid	Inf+ vs Inf-	Fig1D&E
X05176	LPE 20:3	0.038040699842659065	0.350265071091135	small	lipid	Inf+ vs Inf-	Fig1D&E
X05256	CerP 26:1	0.012209870988913829	0.42191608989361584	small	lipid	Inf+ vs Inf-	Fig1D&E
X05324	CerP 26:0	0.03275424372192365	0.35444861602400013	small	lipid	Inf+ vs Inf-	Fig1D&E
X05326	CerP 26:0	0.037513802318748235	0.362104553532681	small	lipid	Inf+ vs Inf-	Fig1D&E
X05639	DG 27:1	0.012126534636308889	0.424933802157803	small	lipid	Inf+ vs Inf-	Fig1D&E
X06096	LPE 22:5	0.005692921781150371	0.47302913389235335	small	lipid	Inf+ vs Inf-	Fig1D&E
X06414	PA 24:0	0.04916158510704629	-0.3289103727540566	small	lipid	Inf+ vs Inf-	Fig1D&E
X06550	LPC 20:4	0.005436573600668209	0.5136844758268002	medium	lipid	Inf+ vs Inf-	Fig1D&E
X07236	LPC 22:6	0.014879749541293846	0.42670923801601296	small	lipid	Inf+ vs Inf-	Fig1D&E
X07321	LPC 22:5	0.0092351790668422	0.45271428470404224	small	lipid	Inf+ vs Inf-	Fig1D&E
X07459	LPC 22:4	0.014564816868625147	0.41127048620292367	small	lipid	Inf+ vs Inf-	Fig1D&E
X15359	PC 38:6	0.019360170167251892	0.3828281283310193	small	lipid	Inf+ vs Inf-	Fig1D&E
X15748	plasmenyl-PC 38:3	0.04599107737759369	0.33620645839854435	small	lipid	Inf+ vs Inf-	Fig1D&E
X40551	plasmenyl-PC 38:2	0.0375340864065233	0.3483060930224653	small	lipid	Inf+ vs Inf-	Fig1D&E
X43812	TG 54:6	0.025782335652010765	0.37295656577078556	small	lipid	Inf+ vs Inf-	Fig1D&E
X44901	TG 54:5; TG(16:0/18:1/20:4)	0.023984670897315558	0.38071449664345003	small	lipid	Inf+ vs Inf-	Fig1D&E
Y01953	LPE 18:2; PE(18:2(9Z,11Z)/0:0)	0.04016316129404381	0.34682988988027214	small	lipid	Inf+ vs Inf-	Fig1D&E
Y02338	LPE 22:5	0.0363940236964408	0.35293792188244505	small	lipid	Inf+ vs Inf-	Fig1D&E
Y02351	LPE 22:4	0.04396464508130525	0.3343844779817952	small	lipid	Inf+ vs Inf-	Fig1D&E
Y03961	PI 32:1	0.030540224952261972	0.3671735050829474	small	lipid	Inf+ vs Inf-	Fig1D&E
Y04121	PI 34:2	0.013727515478253524	0.429189397239459	small	lipid	Inf+ vs Inf-	Fig1D&E
Y04432	PI 38:6	0.01566736498511766	0.41192433364741166	small	lipid	Inf+ vs Inf-	Fig1D&E
TF00034	3-Ureidopropionate	0.001036468568693758	0.7175779249013426	NA	metabolite	Control -> Infect -> Sepsis	Fig2C&D
TF00087	Anserine	0.0200407960788774	0.4870534430088896	NA	metabolite	Control -> Infect -> Sepsis	Fig2C&D
TF00246	Kynurenic acid	0.004412773846382539	0.5794565025265542	NA	metabolite	Control -> Infect -> Sepsis	Fig2C&D
TF00665	Glycolic acid	0.006840874283784694	0.5507744955769119	NA	metabolite	Control -> Infect -> Sepsis	Fig2C&D
TF00683	Homocitrulline	0.012822122648289339	0.5086453304014381	NA	metabolite	Control -> Infect -> Sepsis	Fig2C&D
TF00742	N-Acetyl-alanine	0.010454162696563216	0.4865616278237719	NA	metabolite	Control -> Infect -> Sepsis	Fig2C&D
TF00793	Serine	0.008278793345435794	-0.476335266685659	NA	metabolite	Control -> Infect -> Sepsis	Fig2C&D
TF00826	Tryptophan	0.014328244829272365	-0.5274176030981091	NA	metabolite	Control -> Infect -> Sepsis	Fig2C&D
X00784	Methylimidazoleacetic acid	0.009019313213304122	0.5805527828121394	NA	metabolite	Control -> Infect -> Sepsis	Fig2C&D
X00875	4-Acetamidobutanoic acid	0.004134563817761155	0.5984809454672411	NA	metabolite	Control -> Infect -> Sepsis	Fig2C&D
X00900	Glutamine	0.003533886921739057	-0.5240587714579186	NA	metabolite	Control -> Infect -> Sepsis	Fig2C&D
X00964	Methionine	0.0053225234693337516	0.5821103458129974	NA	metabolite	Control -> Infect -> Sepsis	Fig2C&D
X01191	Aminoadipic acid	0.008681587471534217	0.4970924025652274	NA	metabolite	Control -> Infect -> Sepsis	Fig2C&D
X02085	Kynuerine	0.021284377358462753	0.47934683775702946	NA	metabolite	Control -> Infect -> Sepsis	Fig2C&D
X03112	N-Acetyl-L-carnosine	0.006697152472893976	0.5318139679105054	NA	metabolite	Control -> Infect -> Sepsis	Fig2C&D
X02610	MG 22:5	0.0016087587048979409	-0.6535143379452069	NA	lipid	Control -> Infect -> Sepsis	Fig2C&D
X03600	lysoPE 16:1	0.04186617092897202	-0.38905117059353245	NA	lipid	Control -> Infect -> Sepsis	Fig2C&D
X03979	lysoPC 16:0	0.004196188536824474	-0.6211546099374291	NA	lipid	Control -> Infect -> Sepsis	Fig2C&D
X04115	lysoPC 14:0	9.75314e+11	-0.6675061046157521	NA	lipid	Control -> Infect -> Sepsis	Fig2C&D
X04117	lysoPC 14:0; PC(14:0/0:0)	0.003941588884116655	-0.607769060698706	NA	lipid	Control -> Infect -> Sepsis	Fig2C&D
X04479	CerP 24:0	0.001816071550675691	-0.7496279060096199	NA	lipid	Control -> Infect -> Sepsis	Fig2C&D
X04529	lysoPC 15:0; PC(15:0/0:0)	0.0014947897508256099	-0.6849934058205289	NA	lipid	Control -> Infect -> Sepsis	Fig2C&D
X04538	lysoPC 16:0	0.0058576864237534065	-0.6036503612181249	NA	lipid	Control -> Infect -> Sepsis	Fig2C&D
X04915	lysoPC 16:1; PC(16:1(9Z)/0:0)	0.04711593881570933	-0.40266186159676015	NA	lipid	Control -> Infect -> Sepsis	Fig2C&D
X04981	lysoPC 16:0; PC(16:0/0:0)	0.03248969391496955	-0.4888950112931741	NA	lipid	Control -> Infect -> Sepsis	Fig2C&D
X05094	lysoPE 20:5	0.00823702401820705	-0.4863513902557559	NA	lipid	Control -> Infect -> Sepsis	Fig2C&D
X05124	PC 17:0	0.04525556142670156	-0.34304920976747266	NA	lipid	Control -> Infect -> Sepsis	Fig2C&D
X05158	lysoPC 18:2	0.02431928260130593	-0.4696009586977835	NA	lipid	Control -> Infect -> Sepsis	Fig2C&D
X05176	lysoPE 20:3	0.011148219714233402	-0.4878489799202954	NA	lipid	Control -> Infect -> Sepsis	Fig2C&D
X05256	CerP 26:1	3.08821e+11	-0.7067034667095012	NA	lipid	Control -> Infect -> Sepsis	Fig2C&D
X05324	CerP 26:0	6.20183e+11	-0.7271543447215892	NA	lipid	Control -> Infect -> Sepsis	Fig2C&D
X05326	CerP 26:0	0.012750260692453476	-0.5632042521611623	NA	lipid	Control -> Infect -> Sepsis	Fig2C&D
X05434	lysoPC 17:0; PC(17:0/0:0)	0.016096280841399073	-0.506383516117792	NA	lipid	Control -> Infect -> Sepsis	Fig2C&D
X05437	lysoPC 18:0	0.0359513345715612	-0.41587079868846616	NA	lipid	Control -> Infect -> Sepsis	Fig2C&D
X05514	SM 20:1	0.011763533819502937	-0.4937443149520199	NA	lipid	Control -> Infect -> Sepsis	Fig2C&D
X05639	DG 27:1	0.012041728865789431	-0.4844844272546286	NA	lipid	Control -> Infect -> Sepsis	Fig2C&D
X05677	plasmenyl-PE 19:0	0.011608191685595775	-0.5062270155194581	NA	lipid	Control -> Infect -> Sepsis	Fig2C&D
X05719	lysoPC 18:3	0.03690934238727382	-0.3961274842476042	NA	lipid	Control -> Infect -> Sepsis	Fig2C&D
X05781	lysoPC 18:2; PC(18:2(9Z,12Z)/0:0)	0.043880145129105486	-0.4007903012371903	NA	lipid	Control -> Infect -> Sepsis	Fig2C&D
X05935	lysoPE 21:0	0.04705171125954785	-0.5140740959688757	NA	lipid	Control -> Infect -> Sepsis	Fig2C&D
X05978	lysoPE 22:6	0.03517072351644648	-0.4228464940801778	NA	lipid	Control -> Infect -> Sepsis	Fig2C&D
X06096	lysoPE 22:5	0.00305450033390913	-0.5589146412913178	NA	lipid	Control -> Infect -> Sepsis	Fig2C&D
X06414	PA 24:0	0.01269889686273344	0.44726388302800424	NA	lipid	Control -> Infect -> Sepsis	Fig2C&D
X06439	lysoPE 22:0	0.0011509319180860052	-0.6988159777451565	NA	lipid	Control -> Infect -> Sepsis	Fig2C&D
X06498	lysoPC 20:5	0.008884484323315525	-0.5321971914494603	NA	lipid	Control -> Infect -> Sepsis	Fig2C&D
X06550	lysoPC 20:4	0.005277367552091818	-0.5719195268207777	NA	lipid	Control -> Infect -> Sepsis	Fig2C&D
X06612	lysoPC 20:3; PC(20:3(8Z,11Z,14Z)/0:0)	0.007252731637628764	-0.5031744386892832	NA	lipid	Control -> Infect -> Sepsis	Fig2C&D
X06814	lysoPE 23:0	0.008795477872282376	-0.5605518630268752	NA	lipid	Control -> Infect -> Sepsis	Fig2C&D
X07236	lysoPC 22:6	0.004796236053081588	-0.5957858273865934	NA	lipid	Control -> Infect -> Sepsis	Fig2C&D
X07321	lysoPC 22:5	2.5939e+11	-0.8230842470844404	NA	lipid	Control -> Infect -> Sepsis	Fig2C&D
X07459	lysoPC 22:4	1.34648e+11	-0.8180694689069484	NA	lipid	Control -> Infect -> Sepsis	Fig2C&D
X08081	CerP 32:0	0.004945215484205019	-0.5429828302982969	NA	lipid	Control -> Infect -> Sepsis	Fig2C&D
X11066	PC 29:1	0.022852926057670402	-0.43107499747714956	NA	lipid	Control -> Infect -> Sepsis	Fig2C&D
X14021	plasmenyl-PE 38:6	0.02139152575645628	-0.46001036854656346	NA	lipid	Control -> Infect -> Sepsis	Fig2C&D
X14230	plasmenyl-PC 36:0	0.04812148633492401	-0.4179179633497165	NA	lipid	Control -> Infect -> Sepsis	Fig2C&D
X15132	PC 37:3	0.029825771853603595	-0.4173644731357846	NA	lipid	Control -> Infect -> Sepsis	Fig2C&D
X15359	PC 38:6	1.44523e+11	-0.951974851091436	NA	lipid	Control -> Infect -> Sepsis	Fig2C&D
X15748	plasmenyl-PC 38:3	0.036559327784828906	-0.3969592629867113	NA	lipid	Control -> Infect -> Sepsis	Fig2C&D
X16839	PC 42:4	0.02818870962428147	-0.4883007667952559	NA	lipid	Control -> Infect -> Sepsis	Fig2C&D
X33468	DG 34:1; DG(16:0/18:1/0:0)	0.03926121047932129	-0.3980608158572571	NA	lipid	Control -> Infect -> Sepsis	Fig2C&D
X34239	DG 36:2; DG(18:1/18:1/0:0)	0.03451368382777868	-0.39612087937003554	NA	lipid	Control -> Infect -> Sepsis	Fig2C&D
X35636	CerP 40:1	0.020593166812149136	-0.4195806258997518	NA	lipid	Control -> Infect -> Sepsis	Fig2C&D
X36807	CerP 42:2	0.02218543953028465	-0.4147147161889078	NA	lipid	Control -> Infect -> Sepsis	Fig2C&D
X37654	SM 37:0	0.02346503788571952	-0.4125390378908314	NA	lipid	Control -> Infect -> Sepsis	Fig2C&D
X38288	SM 38:0	0.04965185459035215	-0.36775319629774544	NA	lipid	Control -> Infect -> Sepsis	Fig2C&D
X38433	CerP 43:2	0.02856279693571027	-0.4319274312811506	NA	lipid	Control -> Infect -> Sepsis	Fig2C&D
X39907	plasmenyl-PE 40:4	0.00795235659204146	-0.4965899118927378	NA	lipid	Control -> Infect -> Sepsis	Fig2C&D
X40546	PC 37:3	0.004951480855428182	-0.5350513961398098	NA	lipid	Control -> Infect -> Sepsis	Fig2C&D
X40551	plasmenyl-PC 38:2	0.010423638941167572	-0.5146868376810881	NA	lipid	Control -> Infect -> Sepsis	Fig2C&D
X41697	TG 50:2; TG(16:0/16:1/18:1)	0.04418673893639976	-0.3588925612427887	NA	lipid	Control -> Infect -> Sepsis	Fig2C&D
X41758	TG 50:1	0.04339943605520767	-0.3992442746443809	NA	lipid	Control -> Infect -> Sepsis	Fig2C&D
X42088	SM 44:2	0.01775283204817982	-0.49232407602355166	NA	lipid	Control -> Infect -> Sepsis	Fig2C&D
X43268	TG 53:4; TG(17:1/18:1/18:2)	0.04332413578490493	-0.35807006127299834	NA	lipid	Control -> Infect -> Sepsis	Fig2C&D
X43373	TG 53:3; TG(17:0/18:1/18:2)	0.043938075483827874	-0.36862236424817346	NA	lipid	Control -> Infect -> Sepsis	Fig2C&D
X43812	TG 54:6	9.57704e+11	-0.6229170867146497	NA	lipid	Control -> Infect -> Sepsis	Fig2C&D
X44369	PC 44:5	0.017936942391053867	-0.45784250811355476	NA	lipid	Control -> Infect -> Sepsis	Fig2C&D
X44378	TG 54:8	0.03737018508730411	-0.4064802883757553	NA	lipid	Control -> Infect -> Sepsis	Fig2C&D
X44457	TG 55:6	0.04788537771864536	-0.36367150060911735	NA	lipid	Control -> Infect -> Sepsis	Fig2C&D
X44708	PC 45:0	0.022294478369720556	-0.4242705737537246	NA	lipid	Control -> Infect -> Sepsis	Fig2C&D
X45023	TG 56:7	0.01629851242886457	-0.5348971735445711	NA	lipid	Control -> Infect -> Sepsis	Fig2C&D
X45120	TG 56:6	0.007058124777618723	-0.556611144913675	NA	lipid	Control -> Infect -> Sepsis	Fig2C&D
X45121	TG 56:6	0.03587456215392255	-0.3988131392717302	NA	lipid	Control -> Infect -> Sepsis	Fig2C&D
X45224	TG 54:2; TG(18:0/18:1/18:1)	0.004926053676156819	-0.5687592875962522	NA	lipid	Control -> Infect -> Sepsis	Fig2C&D
X45468	PC 47:6	0.020191065361051194	-0.43932158073414923	NA	lipid	Control -> Infect -> Sepsis	Fig2C&D
X45554	PC 47:5	0.0066126503326505714	-0.5443995648584631	NA	lipid	Control -> Infect -> Sepsis	Fig2C&D
X45917	TG 56:8	0.03540363514132075	-0.40620824537738304	NA	lipid	Control -> Infect -> Sepsis	Fig2C&D
X45923	PC 47:1	0.024990755901387215	-0.43909660164614345	NA	lipid	Control -> Infect -> Sepsis	Fig2C&D
X46078	TG 56:6; TG(16:0/18:2/22:4)	0.023062460928586635	-0.42085482056359025	NA	lipid	Control -> Infect -> Sepsis	Fig2C&D
X46168	TG 58:8	0.026290963147860384	-0.4598238289081051	NA	lipid	Control -> Infect -> Sepsis	Fig2C&D
X46228	TG 56:2; TG(18:1/18:1/20:0)	0.020955482339123265	-0.4481068994463902	NA	lipid	Control -> Infect -> Sepsis	Fig2C&D
X46229	TG 56:2	0.016210502543336537	-0.5148127694916348	NA	lipid	Control -> Infect -> Sepsis	Fig2C&D
X46254	TG 58:7; TG(18:1/18:1/22:5)	0.029760586821579362	-0.43658094753637816	NA	lipid	Control -> Infect -> Sepsis	Fig2C&D
X46288	TG 57:8	0.01745998413251912	-0.41666491318023646	NA	lipid	Control -> Infect -> Sepsis	Fig2C&D
X46493	TG 57:6	0.006837658944037276	-0.5140573080464993	NA	lipid	Control -> Infect -> Sepsis	Fig2C&D
X46832	TG 57:2	0.01718453284298008	-0.46278606460543037	NA	lipid	Control -> Infect -> Sepsis	Fig2C&D
X46885	TG 58:8	0.010590453965566484	-0.5147656712947003	NA	lipid	Control -> Infect -> Sepsis	Fig2C&D
X47007	TG 58:9; TG(18:1/18:2/22:6)	0.009624457512290805	-0.5433959476078688	NA	lipid	Control -> Infect -> Sepsis	Fig2C&D
X47064	TG 58:6	0.043759288649210484	-0.38993435336246507	NA	lipid	Control -> Infect -> Sepsis	Fig2C&D
X47162	TG 60:10	0.016369236734448955	-0.4883328294927445	NA	lipid	Control -> Infect -> Sepsis	Fig2C&D
X47468	TG 60:6	0.03943580937692783	0.3860441092081919	NA	lipid	Control -> Infect -> Sepsis	Fig2C&D
X47506	TG 59:7	0.00964183894050915	-0.5160872841717938	NA	lipid	Control -> Infect -> Sepsis	Fig2C&D
X47588	TG 59:6	0.025183132448311947	-0.46635851442955256	NA	lipid	Control -> Infect -> Sepsis	Fig2C&D
X48133	TG 61:11	0.017522521042610716	-0.49407599607756253	NA	lipid	Control -> Infect -> Sepsis	Fig2C&D
X48464	TG 62:11	0.035502885848906846	-0.37885589446487905	NA	lipid	Control -> Infect -> Sepsis	Fig2C&D
X48671	TG 63:6	0.004469410971141982	-0.6435818761460069	NA	lipid	Control -> Infect -> Sepsis	Fig2C&D
X48697	TG 63:11	0.03549442675597707	-0.42826360521301976	NA	lipid	Control -> Infect -> Sepsis	Fig2C&D
Y01765	lysoPE 16:0; PE(16:0/0:0)	0.010122320480417845	-0.508465057568565	NA	lipid	Control -> Infect -> Sepsis	Fig2C&D
Y01953	lysoPE 18:2; PE(18:2(9Z,11Z)/0:0)	0.010037054334694064	-0.4630880378401811	NA	lipid	Control -> Infect -> Sepsis	Fig2C&D
Y01965	lysoPE 18:1; PE(18:1(9Z)/0:0)	0.01413601906071767	-0.4511065637267858	NA	lipid	Control -> Infect -> Sepsis	Fig2C&D
Y01979	lysoPE 18:0; PE(18:0/0:0)	0.03238473947079289	-0.41994764179265087	NA	lipid	Control -> Infect -> Sepsis	Fig2C&D
Y02172	lysoPE 20:4; PE(20:4(7E,10E,13E,16E)/0:0)	0.0050645294291260835	-0.5356784011894892	NA	lipid	Control -> Infect -> Sepsis	Fig2C&D
Y02183	lysoPE 20:3	0.03301493391776274	-0.3778474992766344	NA	lipid	Control -> Infect -> Sepsis	Fig2C&D
Y02218	plasmenyl-PE 20:0	0.005943136207495371	-0.5779098563758069	NA	lipid	Control -> Infect -> Sepsis	Fig2C&D
Y02224	lysoPE 20:0	0.004878084961984674	-0.5962620480685934	NA	lipid	Control -> Infect -> Sepsis	Fig2C&D
Y02331	lysoPE 22:6	0.005710646850740624	-0.5329781051073119	NA	lipid	Control -> Infect -> Sepsis	Fig2C&D
Y02338	lysoPE 22:5	0.0120411365705279	-0.4510828749562357	NA	lipid	Control -> Infect -> Sepsis	Fig2C&D
Y02351	lysoPE 22:4	5.18732e+11	-0.77186133931134715	NA	lipid	Control -> Infect -> Sepsis	Fig2C&D
Y03961	PI 32:1	0.027916535514705847	-0.4044234268475298	NA	lipid	Control -> Infect -> Sepsis	Fig2C&D
Y04056	PS 39:4	0.015602123325963769	-0.49627587396793776	NA	lipid	Control -> Infect -> Sepsis	Fig2C&D
Y04121	PI 34:2	0.012838554318405809	-0.5356342843558863	NA	lipid	Control -> Infect -> Sepsis	Fig2C&D
Y04877	DGDG 39:4	0.0024354788330706195	-0.6292181353542615	NA	lipid	Control -> Infect -> Sepsis	Fig2C&D
SL747	Uric acid	0.00243	-5.180844000164098	large	Mice Serum	CLP: 12C-Serine vs 13C-Serine	Fig7B
SL31	Adenosine	1.57e-5	-8.064761140822956	large	Mice Liver	CLP: 12C-Serine vs 13C-Serine	Fig7B
SL367	Hypoxanthine	0.00193	-5.691787451967218	large	Mice Liver	CLP: 12C-Serine vs 13C-Serine	Fig7B
SL486	Xanthine	0.00232	-5.332531667744206	large	Mice Liver	CLP: 12C-Serine vs 13C-Serine	Fig7B
SL507	1-Methyladenosine	0.0135	-2.104531237675731	large	Mice Liver	CLP: 12C-Serine vs 13C-Serine	Fig7B
SL576	Inosine	5.78e-4	-8.548072897624701	large	Mice Liver	CLP: 12C-Serine vs 13C-Serine	Fig7B
SL635	Xanthosine	0.0016	-5.841037623266953	large	Mice Liver	CLP: 12C-Serine vs 13C-Serine	Fig7B
SL751	Allantoin	0.00328	-4.324894184169087	large	Mice Liver	CLP: 12C-Serine vs 13C-Serine	Fig7B
SL747	Uric acid	0.0134	-2.830020617362208	large	Mice Serum	Sham: 12C-Serine vs 13C-Serine	Fig7B
SL31	Adenosine	0.00517	-3.088879564339006	large	Mice Liver	Sham: 12C-Serine vs 13C-Serine	Fig7B
SL367	Hypoxanthine	0.026	-2.203359558893903	large	Mice Liver	Sham: 12C-Serine vs 13C-Serine	Fig7B
SL486	Xanthine	0.0209	-2.2242806756849864	large	Mice Liver	Sham: 12C-Serine vs 13C-Serine	Fig7B
SL576	Inosine	0.0166	-2.646210696470271	large	Mice Liver	Sham: 12C-Serine vs 13C-Serine	Fig7B
SL635	Xanthosine	0.00651	-3.4483038973219475	large	Mice Liver	Sham: 12C-Serine vs 13C-Serine	Fig7B
SL751	Allantoin	0.0247	-1.7691539259210542	large	Mice Liver	Sham: 12C-Serine vs 13C-Serine	Fig7B
SL747	Uric acid	0.00367	3.3828774457770905	large	Mice Serum	13C-Serine: CLP vs Sham	Fig7B
SL31	Adenosine	1.9e-4	5.152495955734522	large	Mice Liver	13C-Serine: CLP vs Sham	Fig7B
SL367	Hypoxanthine	0.00206	3.4019073381792984	large	Mice Liver	13C-Serine: CLP vs Sham	Fig7B
SL486	Xanthine	0.00246	3.5209507173025343	large	Mice Liver	13C-Serine: CLP vs Sham	Fig7B
SL507	1-Methyladenosine	0.00327	2.887871070081013	large	Mice Liver	13C-Serine: CLP vs Sham	Fig7B
SL576	Inosine	0.00291	3.056275699770971	large	Mice Liver	13C-Serine: CLP vs Sham	Fig7B
SL635	Xanthosine	0.0027	3.3080833341004863	large	Mice Liver	13C-Serine: CLP vs Sham	Fig7B
SL751	Allantoin	0.00593	3.318193337741754	large	Mice Liver	13C-Serine: CLP vs Sham	Fig7B
NA	DG	0.000399215	-0.763289	medium	Human serum	CLP vs Sham	Fig3A
NA	LPE	3.79183e-15	-4.60972	large	Human serum	CLP vs Sham	Fig3A
NA	LPC	2.05119e-09	-2.3696	large	Human serum	CLP vs Sham	Fig3A
NA	PC	2.07287e-08	-0.786123	medium	Human serum	CLP vs Sham	Fig3A
NA	PI	0.00470101	-1.65304	large	Human serum	CLP vs Sham	Fig3A
NA	PC	0.994721	-0.000817537	negligible	Mice Heart	CLP vs Sham	Fig3A
NA	LPE	0.0550864	-0.897951	large	Mice Heart	CLP vs Sham	Fig3A
NA	LPC	0.00153859	-1.13032	large	Mice Heart	CLP vs Sham	Fig3A
NA	DG	0.000398637	-1.34499	large	Mice Heart	CLP vs Sham	Fig3A
NA	PI	0.121999	0.621864	medium	Mice Heart	CLP vs Sham	Fig3A
NA	PC	4.45939e-09	-0.63955	medium	Mice Kidney	CLP vs Sham	Fig3A
NA	DG	0.873823	0.0491236	negligible	Mice Kidney	CLP vs Sham	Fig3A
NA	LPE	0.0209557	-1.04829	large	Mice Kidney	CLP vs Sham	Fig3A
NA	LPC	0.0131287	-0.611777	medium	Mice Kidney	CLP vs Sham	Fig3A
NA	PI	0.384227	0.354708	small	Mice Kidney	CLP vs Sham	Fig3A
NA	PC	0.000194987	-0.459632	small	Mice Liver	CLP vs Sham	Fig3A
NA	DG	2.43251e-05	1.07439	large	Mice Liver	CLP vs Sham	Fig3A
NA	PI	0.00305157	-1.17031	large	Mice Liver	CLP vs Sham	Fig3A
NA	LPC	0.00108098	-1.18531	large	Mice Liver	CLP vs Sham	Fig3A
NA	LPE	0.0856783	-0.653282	medium	Mice Liver	CLP vs Sham	Fig3A
NA	PC	0.873912	0.0189023	negligible	Mice Spleen	CLP vs Sham	Fig3A
NA	LPE	0.0372957	1.00711	large	Mice Spleen	CLP vs Sham	Fig3A
NA	PI	0.00123496	2.16283	large	Mice Spleen	CLP vs Sham	Fig3A
NA	LPC	0.500884	0.22175	small	Mice Spleen	CLP vs Sham	Fig3A
NA	PC	3.21072e-09	0.965057	large	Mice WAT	CLP vs Sham	Fig3A
NA	DG	0.0439488	-0.512885	medium	Mice WAT	CLP vs Sham	Fig3A
NA	LPC	0.0167193	1.24159	large	Mice WAT	CLP vs Sham	Fig3A
NA	PI	0.0185184	24.3019	large	Mice WAT	CLP vs Sham	Fig3A
NA	LPE	0.209342	0.587986	medium	Mice WAT	CLP vs Sham	Fig3A
NA	PC	0.0308788	-0.285519	small	Mice Serum	CLP vs Sham	Fig3A
NA	LPC	4.98568e-08	-2.04759	large	Mice Serum	CLP vs Sham	Fig3A
NA	LPE	0.0138037	-1.51606	large	Mice Serum	CLP vs Sham	Fig3A
NA	PI	1.67617e-07	-4.53167	large	Mice Serum	CLP vs Sham	Fig3A
NA	DG	0.779153	-0.255637	small	Mice Serum	CLP vs Sham	Fig3A
TF00793	Serine	0.408	-0.832483	large	Mice Heart	CLP vs Sham	Fig3A
X00900	Glutamine	0.298	1.04047	large	Mice Heart	CLP vs Sham	Fig3A
X00964	Methionine	0.278	-1.02534	large	Mice Heart	CLP vs Sham	Fig3A
TF00826	Tryptophan	0.649	0.412	small	Mice Heart	CLP vs Sham	Fig3A
TF00793	Serine	0.0724	2.85904	large	Mice Kidney	CLP vs Sham	Fig3A
X01191	Aminoadipic acid	0.715	0.331852	small	Mice Kidney	CLP vs Sham	Fig3A
X00900	Glutamine	0.0968	1.78293	large	Mice Kidney	CLP vs Sham	Fig3A
X00964	Methionine	0.0329	3.6729	large	Mice Kidney	CLP vs Sham	Fig3A
TF00742	N-Acetyl-alanine	0.0667	2.67804	large	Mice Kidney	CLP vs Sham	Fig3A
TF00826	Tryptophan	0.0678	2.88353	large	Mice Kidney	CLP vs Sham	Fig3A
TF00793	Serine	0.333	-1.00351	large	Mice Liver	CLP vs Sham	Fig3A
X01191	Aminoadipic acid	0.227	1.18668	large	Mice Liver	CLP vs Sham	Fig3A
X00900	Glutamine	0.403	-0.763266	medium	Mice Liver	CLP vs Sham	Fig3A
X00964	Methionine	0.462	-0.710574	medium	Mice Liver	CLP vs Sham	Fig3A
TF00742	N-Acetyl-alanine	0.583	-0.515609	medium	Mice Liver	CLP vs Sham	Fig3A
TF00826	Tryptophan	0.496	-0.614227	medium	Mice Liver	CLP vs Sham	Fig3A
TF00793	Serine	0.16	1.44626	large	Mice Spleen	CLP vs Sham	Fig3A
X01191	Aminoadipic acid	0.0955	2.13369	large	Mice Spleen	CLP vs Sham	Fig3A
X00900	Glutamine	0.26	1.08283	large	Mice Spleen	CLP vs Sham	Fig3A
X00964	Methionine	0.113	1.65085	large	Mice Spleen	CLP vs Sham	Fig3A
TF00742	N-Acetyl-alanine	0.255	1.09667	large	Mice Spleen	CLP vs Sham	Fig3A
TF00826	Tryptophan	0.379	0.812288	large	Mice Spleen	CLP vs Sham	Fig3A
TF00793	Serine	0.265	1.11813	large	Mice WAT	CLP vs Sham	Fig3A
X01191	Aminoadipic acid	0.0398	2.78507	large	Mice WAT	CLP vs Sham	Fig3A
X00900	Glutamine	0.154	1.47191	large	Mice WAT	CLP vs Sham	Fig3A
X00964	Methionine	0.326	0.912567	large	Mice WAT	CLP vs Sham	Fig3A
TF00742	N-Acetyl-alanine	0.0952	1.78932	large	Mice WAT	CLP vs Sham	Fig3A
TF00826	Tryptophan	0.395	0.778364	medium	Mice WAT	CLP vs Sham	Fig3A
TF00793	Serine	0.0536	-2.43649	large	Mice Serum	CLP vs Sham	Fig3A
X01191	Aminoadipic acid	0.743	0.478993	small	Mice Serum	CLP vs Sham	Fig3A
X00900	Glutamine	0.639	-0.742307	medium	Mice Serum	CLP vs Sham	Fig3A
TF00683	Homocitrulline	0.0219	-4.63954	large	Mice Serum	CLP vs Sham	Fig3A
X00964	Methionine	0.0304	-3.2309	large	Mice Serum	CLP vs Sham	Fig3A
TF00742	N-Acetyl-alanine	0.52	-1.08356	large	Mice Serum	CLP vs Sham	Fig3A
TF00826	Tryptophan	0.0266	-11.2006	large	Mice Serum	CLP vs Sham	Fig3A

## Sheet: Table S3
Table S3 Six lipid modules were identified from the global networks via multiscale clustering analysis. (related to Fig 1F)
Genes	Modules	Hub
TG 54:4; TG(18:1/18:1/18:2)	c1_3	TRUE
TG 50:3; TG(16:0/16:1/18:2)	c1_3	FALSE
TG 52:2	c1_3	FALSE
PC 45:4	c1_3	TRUE
PA 44:0	c1_3	FALSE
TG 51:4; TG(16:1/17:1/18:2)	c1_3	FALSE
TG 53:4; TG(17:1/18:1/18:2)	c1_3	FALSE
TG 50:1	c1_3	TRUE
TG 52:5; TG(16:0/18:2/18:3)	c1_3	FALSE
TG 50:4; TG(16:1/16:1/18:2)	c1_3	FALSE
SM 44:2	c1_3	FALSE
PC 44:2	c1_3	FALSE
TG 53:3; TG(17:0/18:1/18:2)	c1_3	FALSE
PC 43:3	c1_3	FALSE
TG 53:6_X43959	c1_3	FALSE
DG 46:8	c1_3	FALSE
TG 56:6; TG(16:0/18:2/22:4)	c1_3	FALSE
SM 40:1	c1_3	FALSE
TG 56:7_X45024	c1_3	FALSE
TG 54:5	c1_3	FALSE
PC 36:1_X40213	c1_3	FALSE
DG 36:3; DG(18:1/18:2/0:0)	c1_3	FALSE
TG 52:4; TG(16:0/18:2/18:2)	c1_3	FALSE
DG 38:3	c1_3	FALSE
DG 36:4; DG(18:2/18:2/0:0)	c1_3	FALSE
PC 36:1_X14790	c1_3	FALSE
PC 34:1	c1_3	FALSE
PC 46:3	c1_3	FALSE
TG 54:5; TG(18:1/18:2/18:2)	c1_3	FALSE
TG 56:8_X45917	c1_3	FALSE
TG 53:5	c1_3	FALSE
TG 59:7	c1_3	FALSE
TG 56:6_X45121	c1_3	FALSE
TG 55:6	c1_3	FALSE
PS 46:0	c1_3	FALSE
TG 54:7; TG(18:2/18:2/18:3)	c1_3	FALSE
TG 56:7_X45023	c1_3	FALSE
TG 54:8_X43544	c1_3	FALSE
TG 58:6_X47064	c1_3	FALSE
TG 50:2; TG(16:0/16:1/18:1)	c1_3	FALSE
PC 47:5_X45557	c1_3	FALSE
DG 34:1; DG(16:0/18:1/0:0)	c1_4	FALSE
DG 36:2; DG(18:1/18:1/0:0)	c1_4	FALSE
PC 41:2	c1_4	TRUE
TG 56:6_X45895	c1_4	FALSE
TG 55:3	c1_4	FALSE
MG 18:3	c1_4	FALSE
TG 56:2; TG(18:1/18:1/20:0)	c1_4	FALSE
TG 51:3; TG(16:0/17:1/18:2)	c1_4	FALSE
DG 36:1	c1_4	FALSE
DG 37:1	c1_4	FALSE
PI 36:3	c1_4	FALSE
TG 48:2; TG(14:0/16:1/18:1)	c1_4	FALSE
TG 48:3; TG(16:1/16:1/16:1)	c1_4	FALSE
TG 48:3	c1_4	FALSE
TG 57:2	c1_4	FALSE
TG 59:6	c1_4	FALSE
SM 28:1	c1_4	FALSE
DG 29:1	c1_5	TRUE
MG 22:4	c1_5	TRUE
CerP 26:1	c1_5	FALSE
CerP 24:0	c1_5	FALSE
lysoPC 22:4_X07459	c1_5	FALSE
lysoPC 15:0; PC(15:0/0:0)	c1_5	FALSE
TG 58:10_X45997	c1_5	FALSE
DG 29:3_X05818	c1_5	TRUE
MG 22:2	c1_5	FALSE
CerP 21:0_X03275	c1_5	FALSE
TG 54:2; TG(18:0/18:1/18:1)	c1_5	FALSE
lysoPE 20:5	c1_5	FALSE
lysoPE 22:5_X06096	c1_5	FALSE
TG 56:2_X46229	c1_5	TRUE
CerP 26:0_X05324	c1_5	FALSE
DG 38:8	c1_5	FALSE
PC 33:1_X12183	c1_5	FALSE
lysoPC 17:0; PC(17:0/0:0)	c1_5	FALSE
CerP 26:0_X05326	c1_5	FALSE
PC 47:1	c1_5	FALSE
TG 58:10_X45998	c1_5	FALSE
PS 36:2	c1_5	FALSE
lysoPC 20:5	c1_5	FALSE
CerP 32:0	c1_5	TRUE
PC 18:1_X06390	c1_5	FALSE
DG 31:3	c1_5	FALSE
plasmenyl-PE 19:0	c1_5	FALSE
PC 32:0	c1_5	FALSE
lysoPC 16:1; PC(16:1(9Z)/0:0)	c1_5	FALSE
DG 21:0	c1_5	FALSE
lysoPE 16:1	c1_5	FALSE
PS 41:6	c1_5	FALSE
lysoPC 18:2	c1_5	FALSE
PS 48:0	c1_5	FALSE
TG 56:8_X44905	c1_5	FALSE
TG 53:2; TG(17:0/18:1/18:1)	c1_5	FALSE
SM 20:1	c1_5	FALSE
TG 60:11_X47088	c1_5	FALSE
lysoPE 23:0	c1_5	FALSE
lysoPC 18:0	c1_5	FALSE
PC 37:3_X40546	c1_5	FALSE
lysoPC 20:3; PC(20:3(8Z,11Z,14Z)/0:0)	c1_5	FALSE
PC 38:1	c1_5	FALSE
lysoPC 16:0_X03979	c1_5	FALSE
PC 35:2	c1_5	FALSE
lysoPC 16:0; PC(16:0/0:0)	c1_5	FALSE
DG 39:2	c1_5	FALSE
DG 38:2	c1_5	FALSE
PS 29:0	c1_5	FALSE
lysoPE 22:6_X05978	c1_5	FALSE
PC 27:6	c1_5	FALSE
lysoPC 16:0_X04538	c1_5	FALSE
PC 48:0	c1_5	FALSE
MG 23:0	c1_5	FALSE
lysoPC 14:0; PC(14:0/0:0)	c1_5	FALSE
plasmenyl-PC 18:0	c1_5	FALSE
SM 32:1	c1_5	FALSE
TG 56:8; TG(16:0/18:2/22:6)	c1_5	FALSE
PC 37:1_X15246	c1_5	FALSE
lysoPE 22:5_Y02338	c1_5	FALSE
lysoPC 18:2; PC(18:2(9Z,12Z)/0:0)	c1_5	FALSE
plasmenyl-PE 40:4	c1_5	FALSE
lysoPC 20:1; PC(20:1(11E)/0:0)	c1_5	FALSE
lysoPC 22:5	c1_5	FALSE
lysoPC 20:4	c1_5	FALSE
lysoPE 16:0; PE(16:0/0:0)	c1_5	FALSE
DG 33:4_X08085	c1_5	FALSE
SM 42:1_X41922	c1_5	FALSE
plasmenyl-PE 32:1	c1_5	FALSE
lysoPE 22:4_Y02351	c1_5	FALSE
SM 43:2	c1_5	FALSE
TG 51:1; TG(16:0/17:0/18:1)	c1_5	FALSE
PC 35:3	c1_5	FALSE
CerP 38:1	c1_5	FALSE
lysoPE 18:0; PE(18:0/0:0)	c1_5	FALSE
lysoPC 22:6	c1_5	FALSE
PC 37:1_X40679	c1_5	FALSE
plasmenyl-PE 20:0	c1_5	FALSE
Oleic acid	c1_5	FALSE
SM 42:1_X41140	c1_5	FALSE
PE 24:6	c1_5	FALSE
PC 47:6_X45469	c1_5	FALSE
PC 37:6	c1_5	FALSE
TG 63:11	c1_5	FALSE
PS 23:0	c1_5	FALSE
plasmenyl-PE 36:3	c1_5	FALSE
TG 62:11	c1_5	FALSE
CerP 42:2	c1_5	FALSE
SM 35:0	c1_5	FALSE
TG 51:2	c1_5	FALSE
plasmenyl-PE 32:0_X10012	c1_5	FALSE
PI 36:4	c1_5	FALSE
SM 41:2_X15166	c1_5	FALSE
lysoPE 20:0	c1_5	FALSE
lysoPE 20:4; PE(20:4(7E,10E,13E,16E)/0:0)	c1_5	FALSE
SM 42:2; SM(d18:1(4E)/24:1(15Z))	c1_5	FALSE
PI 32:1	c1_5	FALSE
TG 50:1; TG(16:0/16:0/18:1)	c1_5	FALSE
PS 39:0	c1_5	FALSE
SM 42:2_X41056	c1_5	FALSE
lysoPE 22:6_Y02331	c1_5	FALSE
PC 38:4	c1_5	FALSE
SM 37:0	c1_5	FALSE
TG 57:5	c1_5	FALSE
DG 33:2_X08176	c1_5	FALSE
lysoPE 18:2; PE(18:2(9Z,11Z)/0:0)	c1_5	FALSE
TG 63:6	c1_5	FALSE
TG 58:8_X17694	c1_5	FALSE
TG 56:3	c1_5	FALSE
CerP 45:2	c1_5	FALSE
TG 56:2_X17774	c1_5	FALSE
PA 24:0	c1_5	FALSE
SM 34:2	c1_5	FALSE
CerP 25:0	c1_5	FALSE
DG 32:2	c1_6	FALSE
SM 41:2_X40597	c1_6	TRUE
TG 56:4	c1_6	FALSE
TG 60:6	c1_6	FALSE
plasmenyl-PC 42:2_X41921	c1_6	FALSE
SM 43:1	c1_6	FALSE
SM 33:2	c1_6	FALSE
DG 20:0	c1_6	FALSE
plasmenyl-PC 36:0	c1_6	FALSE
SM 33:1	c1_6	FALSE
SM 39:1_X39721	c1_6	FALSE
DG 33:2_X08185	c1_6	FALSE
SM 40:1; SM(d14:0/26:1(17Z))	c1_6	TRUE
TG 60:8	c1_6	TRUE
TG 56:6_X45120	c1_6	TRUE
DG 29:1	c1_10	TRUE
MG 22:4	c1_10	TRUE
CerP 26:1	c1_10	FALSE
CerP 24:0	c1_10	FALSE
lysoPC 22:4_X07459	c1_10	FALSE
lysoPC 15:0; PC(15:0/0:0)	c1_10	FALSE
DG 29:3_X05818	c1_10	TRUE
MG 22:2	c1_10	FALSE
CerP 21:0_X03275	c1_10	FALSE
lysoPE 20:5	c1_10	FALSE
lysoPE 22:5_X06096	c1_10	FALSE
TG 56:2_X46229	c1_10	FALSE
DG 38:8	c1_10	FALSE
PC 33:1_X12183	c1_10	FALSE
lysoPC 17:0; PC(17:0/0:0)	c1_10	FALSE
CerP 26:0_X05326	c1_10	FALSE
PC 47:1	c1_10	FALSE
PS 36:2	c1_10	FALSE
lysoPC 20:5	c1_10	FALSE
CerP 32:0	c1_10	FALSE
PC 18:1_X06390	c1_10	FALSE
DG 31:3	c1_10	FALSE
plasmenyl-PE 19:0	c1_10	FALSE
PC 32:0	c1_10	FALSE
lysoPC 16:1; PC(16:1(9Z)/0:0)	c1_10	FALSE
lysoPE 16:1	c1_10	FALSE
PS 41:6	c1_10	FALSE
lysoPC 18:2	c1_10	FALSE
TG 53:2; TG(17:0/18:1/18:1)	c1_10	FALSE
SM 20:1	c1_10	FALSE
lysoPE 23:0	c1_10	FALSE
PC 37:3_X40546	c1_10	FALSE
lysoPC 20:3; PC(20:3(8Z,11Z,14Z)/0:0)	c1_10	FALSE
PC 38:1	c1_10	FALSE
lysoPC 16:0_X03979	c1_10	FALSE
lysoPC 16:0; PC(16:0/0:0)	c1_10	FALSE
lysoPE 22:6_X05978	c1_10	FALSE
PC 27:6	c1_10	FALSE
MG 23:0	c1_10	FALSE
plasmenyl-PC 18:0	c1_10	FALSE
SM 32:1	c1_10	FALSE
PC 37:1_X15246	c1_10	FALSE
lysoPE 22:5_Y02338	c1_10	FALSE
lysoPC 18:2; PC(18:2(9Z,12Z)/0:0)	c1_10	FALSE
plasmenyl-PE 40:4	c1_10	FALSE
lysoPC 20:1; PC(20:1(11E)/0:0)	c1_10	FALSE
lysoPC 22:5	c1_10	FALSE
lysoPC 20:4	c1_10	FALSE
lysoPE 16:0; PE(16:0/0:0)	c1_10	FALSE
DG 33:4_X08085	c1_10	FALSE
SM 42:1_X41922	c1_10	FALSE
lysoPE 22:4_Y02351	c1_10	FALSE
SM 43:2	c1_10	FALSE
TG 51:1; TG(16:0/17:0/18:1)	c1_10	FALSE
PC 35:3	c1_10	FALSE
CerP 38:1	c1_10	FALSE
lysoPE 18:0; PE(18:0/0:0)	c1_10	FALSE
lysoPC 22:6	c1_10	FALSE
PC 37:1_X40679	c1_10	FALSE
plasmenyl-PE 20:0	c1_10	FALSE
Oleic acid	c1_10	FALSE
SM 42:1_X41140	c1_10	FALSE
PE 24:6	c1_10	FALSE
PS 23:0	c1_10	FALSE
CerP 42:2	c1_10	FALSE
SM 35:0	c1_10	FALSE
lysoPE 20:0	c1_10	FALSE
lysoPE 20:4; PE(20:4(7E,10E,13E,16E)/0:0)	c1_10	FALSE
SM 42:2; SM(d18:1(4E)/24:1(15Z))	c1_10	FALSE
PI 32:1	c1_10	FALSE
PS 39:0	c1_10	FALSE
SM 42:2_X41056	c1_10	FALSE
lysoPE 22:6_Y02331	c1_10	FALSE
PC 38:4	c1_10	FALSE
SM 37:0	c1_10	FALSE
TG 58:8_X17694	c1_10	FALSE
CerP 45:2	c1_10	FALSE
TG 56:2_X17774	c1_10	FALSE
PA 24:0	c1_10	FALSE
SM 34:2	c1_10	FALSE
CerP 25:0	c1_10	FALSE
DG 29:1	c1_19	TRUE
MG 22:4	c1_19	FALSE
lysoPC 22:4_X07459	c1_19	FALSE
DG 29:3_X05818	c1_19	FALSE
MG 22:2	c1_19	FALSE
CerP 21:0_X03275	c1_19	FALSE
lysoPE 20:5	c1_19	FALSE
lysoPE 22:5_X06096	c1_19	FALSE
TG 56:2_X46229	c1_19	FALSE
PC 47:1	c1_19	FALSE
PS 36:2	c1_19	FALSE
lysoPC 20:5	c1_19	FALSE
CerP 32:0	c1_19	FALSE
PC 18:1_X06390	c1_19	FALSE
DG 31:3	c1_19	FALSE
plasmenyl-PE 19:0	c1_19	FALSE
PC 32:0	c1_19	FALSE
lysoPC 16:1; PC(16:1(9Z)/0:0)	c1_19	FALSE
lysoPE 16:1	c1_19	FALSE
lysoPC 18:2	c1_19	FALSE
TG 53:2; TG(17:0/18:1/18:1)	c1_19	FALSE
SM 20:1	c1_19	FALSE
lysoPE 23:0	c1_19	FALSE
PC 37:3_X40546	c1_19	FALSE
lysoPC 20:3; PC(20:3(8Z,11Z,14Z)/0:0)	c1_19	FALSE
PC 38:1	c1_19	FALSE
lysoPC 16:0; PC(16:0/0:0)	c1_19	FALSE
lysoPE 22:6_X05978	c1_19	FALSE
PC 27:6	c1_19	FALSE
plasmenyl-PC 18:0	c1_19	FALSE
PC 37:1_X15246	c1_19	FALSE
lysoPE 22:5_Y02338	c1_19	FALSE
plasmenyl-PE 40:4	c1_19	FALSE
lysoPC 22:5	c1_19	FALSE
lysoPC 20:4	c1_19	FALSE
lysoPE 16:0; PE(16:0/0:0)	c1_19	FALSE
SM 42:1_X41922	c1_19	FALSE
SM 43:2	c1_19	FALSE
TG 51:1; TG(16:0/17:0/18:1)	c1_19	FALSE
PC 35:3	c1_19	FALSE
CerP 38:1	c1_19	FALSE
lysoPE 18:0; PE(18:0/0:0)	c1_19	FALSE
lysoPC 22:6	c1_19	FALSE
PC 37:1_X40679	c1_19	FALSE
plasmenyl-PE 20:0	c1_19	FALSE
Oleic acid	c1_19	FALSE
SM 42:1_X41140	c1_19	FALSE
PE 24:6	c1_19	FALSE
CerP 42:2	c1_19	FALSE
lysoPE 20:0	c1_19	FALSE
lysoPE 20:4; PE(20:4(7E,10E,13E,16E)/0:0)	c1_19	FALSE
SM 42:2; SM(d18:1(4E)/24:1(15Z))	c1_19	FALSE
PI 32:1	c1_19	FALSE
PS 39:0	c1_19	FALSE
SM 42:2_X41056	c1_19	FALSE
lysoPE 22:6_Y02331	c1_19	FALSE
PC 38:4	c1_19	FALSE
SM 37:0	c1_19	FALSE
TG 58:8_X17694	c1_19	FALSE
CerP 45:2	c1_19	FALSE
TG 56:2_X17774	c1_19	FALSE
CerP 25:0	c1_19	FALSE

## Sheet: Table S4
Table S4: Five mega-clusters obtained by hierarchical clustering. (related to Figure S3).
ID	Name	group	LION Pathway	LION Pathway (FDR)	KEGG Pathway	KEGG Pathway (FDR)
Lip_X14230	plasmenyl-PC 36:0	5	positive intrinsic curvature	0.0063
Lip_X11354	SM 34:2	5	endoplasmic reticulum (ER)	0.0063
Lip_X40917	PC 36:1	5	high bilayer thickness	0.0070
Lip_X16745	PC 42:7	5	headgroup with positive charge / zwitter-ion	0.0239
Lip_X14990	PC 37:5	5	monoacylglycerophosphoethanolamines [GP0205]	0.0318
Lip_X15948	plasmenyl-PC 40:5	5	glycerophospholipids [GP]	0.0318
Lip_X15246	PC 37:1	5	PC(36:1)	0.0318
Lip_X40679	PC 37:1	5	glycerophosphoethanolamines [GP02]	0.0377
Lip_X15640	PC 38:2	5	fatty acid with 3-5 double bonds	0.0377
Lip_Y03452	plasmenyl-PE 36:1; PE(P-18:0/18:1(17Z))	5	membrane component	0.0377
Lip_X39667	plasmenyl-PC 36:1	5	mitochondrion	0.0377
Lip_X41084	PC 38:2	5	low lateral diffusion	0.0377
Lip_X40551	plasmenyl-PC 38:2	5	average transition temperature	0.0385
Lip_X05176	lysoPE 20:3	5	lysoglycerophospholipids	0.0385
Lip_X05677	plasmenyl-PE 19:0	5	diacylglycerophosphoinositols [GP0601]	0.0472
Lip_X10093	SM 31:1	5
Lip_X16085	PC 40:8	5
Lip_X02610	MG 22:5	5
Lip_X04117	lysoPC 14:0; PC(14:0/0:0)	5
Lip_X09637	SM 30:1	5
Lip_X05719	lysoPC 18:3	5
Lip_X04115	lysoPC 14:0	5
Lip_X12371	PC 32:2	5
Lip_Y04121	PI 34:2	5
Lip_Y04376	PI 37:4	5
Lip_Y04291	PI 36:4	5
Lip_Y04432	PI 38:6	5
Lip_X12546	PC 32:0; PC(16:0/16:0)	5
Lip_X16032	PC 40:9	5
Lip_X05094	lysoPE 20:5	5
Lip_Y02338	lysoPE 22:5	5
Lip_X03273	CerP 21:0	5
Lip_X03952	SM 18:0	5
Met_X00674	2-Oxindole	5
Lip_X05322	lysoPE 22:4	5
Met_X01595	4-Pyridoxic acid	5
Met_X03031	Phenylacetylglutamine	5
Met_X03386	Cetrimonium	5
Lip_X47944	TG 62:13	5
Lip_X48333	TG 62:14	5
Lip_X48290	TG 61:8	5
Lip_X48697	TG 63:11	5
Lip_X48464	TG 62:11	5
Lip_Y00802	Eicosapentanoic acid	5
Lip_X36126	DG 40:4	5
Met_X04282	Docosahexaenoic acid ethyl ester	5
Met_X04747	Cholic acid	5
Lip_Y02172	lysoPE 20:4; PE(20:4(7E,10E,13E,16E)/0:0)	4	very high transition temperature	0.00656
Lip_Y02331	lysoPE 22:6	4	triacylglycerols [GL0301]	0.00656
Lip_X07236	lysoPC 22:6	4	lipid storage	0.00656
Lip_X06096	lysoPE 22:5	4	lipid droplet	0.00656
Lip_X05978	lysoPE 22:6	4
Lip_X06612	lysoPC 20:3; PC(20:3(8Z,11Z,14Z)/0:0)	4
Lip_X07459	lysoPC 22:4	4
Lip_X06550	lysoPC 20:4	4
Lip_X07321	lysoPC 22:5	4
Lip_X06498	lysoPC 20:5	4
Lip_Y01979	lysoPE 18:0; PE(18:0/0:0)	4
Lip_Y01765	lysoPE 16:0; PE(16:0/0:0)	4
Lip_Y02218	plasmenyl-PE 20:0	4
Lip_Y02224	lysoPE 20:0	4
Lip_Y02351	lysoPE 22:4	4
Lip_X05935	lysoPE 21:0	4
Lip_X05862	plasmenyl-PC 18:0	4
Lip_X04915	lysoPC 16:1; PC(16:1(9Z)/0:0)	4
Lip_X05514	SM 20:1	4
Lip_X04529	lysoPC 15:0; PC(15:0/0:0)	4
Lip_X04981	lysoPC 16:0; PC(16:0/0:0)	4
Lip_X05434	lysoPC 17:0; PC(17:0/0:0)	4
Lip_X06793	PE 24:6	4
Lip_X06390	PC 18:1	4
Lip_X03275	CerP 21:0	4
Lip_X08543	PS 23:0	4
Lip_X07455	PC 21:4	4
Lip_X06748	lysoPC 20:1; PC(20:1(11E)/0:0)	4
Lip_X05437	lysoPC 18:0	4
Lip_X05326	CerP 26:0	4
Lip_X03979	lysoPC 16:0	4
Lip_X04538	lysoPC 16:0	4
Lip_X05256	CerP 26:1	4
Lip_X05324	CerP 26:0	4
Lip_X04479	CerP 24:0	4
Lip_X10585	SM 32:0	4
Lip_X14911	PC 37:6	4
Lip_X11042	SM 33:1	4
Lip_X40764	SM 43:2	4
Lip_X41627	SM 43:1	4
Lip_X42088	SM 44:2	4
Lip_X40197	SM 40:1	4
Lip_Y04877	DGDG 39:4	4
Lip_X40667	SM 41:1	4
Lip_X39607	CerP 45:2	4
Lip_X41140	SM 42:1	4
Lip_X16839	PC 42:4	4
Lip_X15166	SM 41:2	4
Lip_X39721	SM 39:1	4
Lip_X14176	SM 39:1	4
Lip_X42423	plasmenyl-PC 42:4	4
Lip_X41922	SM 42:1	4
Lip_X05781	lysoPC 18:2; PC(18:2(9Z,12Z)/0:0)	4
Lip_X05158	lysoPC 18:2	4
Lip_X06439	lysoPE 22:0	4
Lip_X06814	lysoPE 23:0	4
Lip_X40546	PC 37:3	4
Lip_X39907	plasmenyl-PE 40:4	4
Lip_X12641	PS 31:3	4
Lip_X05124	PC 17:0	4
Lip_X17694	TG 58:8	4
Lip_X17774	TG 56:2	4
Lip_X17746	TG 56:3	4
Lip_X09267	PC 27:6	4
Lip_X36883	CerP 42:1	4
Lip_X06393	plasmenyl-PE 22:0	4
Lip_X36807	CerP 42:2	4
Lip_X39973	PC 36:4	4
Lip_X12043	SM 35:0	4
Lip_X40900	SM 40:1; SM(d14:0/26:1(17Z))	4
Lip_X41056	SM 42:2	4
Lip_X41921	plasmenyl-PC 42:2	4
Lip_X42380	PA 45:2	4
Lip_X17230	PS 43:1	4
Lip_X16295	plasmenyl-PC 42:2	4
Lip_X17340	PC 43:4	4
Lip_X16240	SM 42:2; SM(d18:1(4E)/24:1(15Z))	4
Lip_X35636	CerP 40:1	4
Lip_X38288	SM 38:0	4
Lip_X37654	SM 37:0	4
Lip_X15358	PC 38:6	4
Lip_X10977	SM 33:2	4
Lip_X15350	PC 36:3	4
Lip_X39325	plasmenyl-PE 40:2	4
Lip_X14493	PC 36:4	4
Lip_X44329	TG 55:7	4
Lip_X45120	TG 56:6	4
Lip_X47836	TG 60:9	4
Lip_X45023	TG 56:7	4
Lip_X47162	TG 60:10	4
Lip_X46055	TG 56:4	4
Lip_X45917	TG 56:8	4
Lip_X47588	TG 59:6	4
Lip_X48634	TG 62:6	4
Lip_X46078	TG 56:6; TG(16:0/18:2/22:4)	4
Lip_X45121	TG 56:6	4
Lip_X47064	TG 58:6	4
Lip_X47506	TG 59:7	4
Lip_X46408	PC 48:0	4
Lip_X48671	TG 63:6	4
Lip_X46885	TG 58:8	4
Lip_X46254	TG 58:7; TG(18:1/18:1/22:5)	4
Lip_X46345	TG 58:6	4
Lip_X47911	TG 60:8	4
Lip_X44053	TG 53:5	4
Lip_X47085	TG 58:8	4
Lip_X44903	TG 56:8; TG(16:0/18:2/22:6)	4
Lip_X15359	PC 38:6	4
Lip_X15603	SM 42:2	4
Lip_X15165	SM 41:2	4
Lip_X33622	DG 35:2	4
Lip_X34826	plasmenyl-PE 32:0	4
Lip_X10012	plasmenyl-PE 32:0	4
Lip_X09786	CerP 38:1	4
Lip_X10752	DG 39:2	4
Lip_X34239	DG 36:2; DG(18:1/18:1/0:0)	4
Lip_X45300	PC 46:1	4
Lip_X42220	TG 51:2; TG(16:1/17:0/18:1)	4
Lip_X43994	PC 44:1	4
Lip_X46832	TG 57:2	4
Lip_X45923	PC 47:1	4
Lip_X46228	TG 56:2; TG(18:1/18:1/20:0)	4
Lip_X46438	PC 48:2	4
Lip_X43456	TG 53:2; TG(17:0/18:1/18:1)	4
Lip_X44949	TG 55:3	4
Lip_X45445	TG 55:4	4
Lip_X43373	TG 53:3; TG(17:0/18:1/18:2)	4
Lip_X41758	TG 50:1	4
Lip_X44761	TG 54:4; TG(18:1/18:1/18:2)	4
Lip_X42173	TG 51:3; TG(16:0/17:1/18:2)	4
Lip_X43666	TG 52:4; TG(16:0/18:2/18:2)	4
Lip_X41697	TG 50:2; TG(16:0/16:1/18:1)	4
Lip_X41521	TG 49:0	4
Lip_X43268	TG 53:4; TG(17:1/18:1/18:2)	4
Lip_X45024	TG 56:7	4
Lip_X43812	TG 54:6	4
Lip_X46229	TG 56:2	4
Lip_X45895	TG 56:6	4
Lip_X45224	TG 54:2; TG(18:0/18:1/18:1)	4
Lip_X44708	PC 45:0	4
Lip_Y01953	lysoPE 18:2; PE(18:2(9Z,11Z)/0:0)	4
Lip_Y01965	lysoPE 18:1; PE(18:1(9Z)/0:0)	4
Lip_X45554	PC 47:5	4
Met_TF00578	Arginine	4
Lip_X08081	CerP 32:0	4
Met_X00721	3-Methoxybenzaldehyde	4
Lip_X44238	PC 45:5	4
Lip_X44246	TG 55:8	4
Lip_X44795	TG 56:9	4
Lip_X46975	TG 60:10	4
Lip_X46887	TG 58:8	4
Lip_X46805	TG 58:9	4
Lip_X45998	TG 58:10	4
Lip_X44905	TG 56:8	4
Lip_X45557	PC 47:5	4
Lip_X44615	TG 54:8	4
Lip_X46923	TG 60:13	4
Lip_X47567	TG 60:1	4
Lip_X45920	TG 58:11	4
Lip_X47086	TG 60:11	4
Lip_X09197	DG 36:5	4
Lip_X46168	TG 58:8	4
Lip_X47088	TG 60:11	4
Lip_X46288	TG 57:8	4
Lip_X47007	TG 58:9; TG(18:1/18:2/22:6)	4
Lip_X45997	TG 58:10	4
Lip_X46493	TG 57:6	4
Lip_X44901	TG 54:5; TG(16:0/18:1/20:4)	4
Lip_X45468	PC 47:6	4
Lip_X44700	TG 54:7; TG(16:0/18:2/20:5)	4
Lip_X46588	TG 57:5	4
Lip_X47229	TG 60:9	4
Lip_Y04056	PS 39:4	4
Lip_X44369	PC 44:5	4
Lip_X44457	TG 55:6	4
Lip_X48133	TG 61:11	4
Lip_X15748	plasmenyl-PC 38:3	4
Lip_X11980	PE 34:1; GPEtn(18:1(17Z)/16:0)	4
Lip_X47780	TG 59:3	4
Lip_X12649	PC 33:5	4
Lip_X14420	PC 36:5	4
Lip_X13763	PC 36:5	4
Lip_X15419	PC 38:5	4
Met_X01671	N-(5-acetamidopentyl)acetamide	4
Met_X02823	Dipropyl phthalate	4
Met_X01516	Butyl benzoate	4
Met_X01228	Valerophenone	4
Met_X03458	Estriol	4
Met_X00951	trans-Anethole	4
Met_X07863	Cystine	4
MAP	#N/A	4
Diastolic BP (mmHg)	#N/A	4
Systolic BP (mmHg)	#N/A	4
Lip_X38433	CerP 43:2	4
Lip_X45058	TG 55:8	4
Lip_X47496	PS 50:1	4
Lip_X40597	SM 41:2	4
Lip_X46480	PS 48:0	4
Lip_X11066	PC 29:1	4
Lip_X44153	TG 53:6	4
Lip_Y03645	PE 38:6; GPEtn(16:0/22:6(4Z,7Z,10Z,13Z,16Z,19Z))	4
Lip_X41754	TG 50:1; TG(16:0/16:0/18:1)	4
Lip_X43911	PC 44:2	4
Lip_X08787	DG 36:4; DG(18:2/18:2/0:0)	4
Lip_X08185	DG 33:2	4
Lip_X07782	DG 32:2	4
Lip_X42091	TG 51:4; TG(16:1/17:1/18:2)	4
Lip_X45111	PC 46:3	4
Lip_X41638	TG 50:3; TG(16:0/16:1/18:2)	4
Lip_X44245	TG 55:8	4
Lip_X42219	TG 51:2	4
Lip_X43799	PC 44:3	4
Lip_X43959	TG 53:6	4
Lip_X42583	TG 52:5; TG(16:0/18:2/18:3)	4
Lip_X43667	TG 54:7; TG(18:2/18:2/18:3)	4
Lip_X42855	TG 52:2	4
Lip_X43924	TG 54:5	4
Lip_X45975	TG 56:5	4
Lip_X44673	TG 54:5; TG(18:1/18:2/18:2)	4
Lip_X42298	TG 51:1; TG(16:0/17:0/18:1)	4
Lip_X47052	PS 49:0	4
Lip_X45746	TG 57:6	4
Lip_X44028	TG 54:6; TG(18:2/18:2/18:2)	4
Lip_X45257	PS 46:0	4
Lip_X43544	TG 54:8	4
Lip_X45469	PC 47:6	4
Lip_X46491	TG 57:6	4
Lip_X47468	TG 60:6	4
Lip_X14021	plasmenyl-PE 38:6	4
Lip_X02828	DG 21:0	4
Lip_X14768	PS 36:2	4
Lip_X08176	DG 33:2	4
Lip_X09771	plasmenyl-PE 32:1	4
Lip_X12552	PC 32:0	4
Lip_X14122	PC 35:2	4
Lip_X11520	plasmenyl-PE 36:3	4
Lip_Y04118	PS 39:0	4
Lip_X39502	PC 33:1	4
Lip_X13620	PC 34:1	4
Lip_X39442	DG 46:8	4
Lip_X40213	PC 36:1	4
Lip_X14790	PC 36:1	4
Met_TF00647	Hexose1	4
Met_X01529	Galactos/glucos-amin	4
Met_X00350	Creatinine	4
Met_TF00826	Tryptophan	4
Lip_X08085	DG 33:4	4
Met_TF00607	Citrulline	4
Met_TF00793	Serine	4
Met_TF00783	Deoxy-hexose2	4
Lip_X36245	plasmenyl-PE 35:1	4
Lip_X39384	plasmenyl-PE 40:1	4
Lip_X39324	plasmenyl-PE 40:2	4
Lip_X39266	SM 38:0	4
Lip_X15286	PC 38:7	4
Met_X04787	Bis(4-ethylbenzylidene)sorbitol	4
Met_X05158	Oxohongdenafil	4
Lip_X34192	DG 36:3; DG(18:1/18:2/0:0)	2	lipid-mediated signalling	2.21e-05	Alanine, aspartate and glutamate metabolism	0.0026418
Lip_X09643	DG 38:3	2	negative intrinsic curvature	1.26e-04	Arginine biosynthesis	0.035706
Lip_X33468	DG 34:1; DG(16:0/18:1/0:0)	2	monoacylglycerols [GL0101]	1.15e-03	Biosynthesis of unsaturated fatty acids	0.039876
Lip_X34704	DG 37:1	2	diacylglycerols [GL0201]	1.50e-03
Lip_X08800	DG 36:1	2	diacylglycerophosphates [GP1001]	7.56e-03
Lip_X10273	DG 38:2	2
Lip_X09324	DG 36:3; DG(18:2/18:1/0:0)	2
Lip_X33938	DG 36:1; DG(18:1/18:0/0:0)	2
Lip_X05639	DG 27:1	2
Lip_X09198	DG 38:8	2
Met_X01259	Deoxy-hexose1	2
Met_TF00832	Uridine	2
Met_X01296	3-Methylxanthine	2
Lip_X02980	MG 22:4	2
Lip_X12183	PC 33:1	2
Met_TF00805	Taurine	2
Met_X00884	Acetylcholine	2
Met_TF00689	Hypoxanthine	2
Met_X03297	α-Aspartylphenylalanine	2
Met_TF00583	Aspartic acid	2
Met_X01450	Glycylvaline	2
Met_TF00655	Glutamic acid	2
Met_TF00240	Isoleucine	2
Met_TF00635	α-aminobutyric acid	2
Lip_X03085	MG 22:2	2
Lip_X02899	DG 20:0	2
Lip_X01524	MG 18:3	2
Lip_X08413	PA 26:2	2
Lip_X07168	PA 26:0	2
Lip_X05367	PA 22:0	2
Lip_X06414	PA 24:0	2
Met_X00953	trans-Anethole	2
Met_TF00720	Lysine	2
Met_TF00582	Asparagine	2
Met_TF00731	Methionine sulfoxide	2
Met_X04290	Laudanosine	2
Met_TF00722	Malic acid	2
Met_TF00509	Hydroxybutyric acid	2
CRP (mg/L)	#N/A	2
Met_TF00178	ethyl vanillin	2
Met_TF00840	Xanthine	2
Met_X00900	Glutamine	2
Met_X01332	Uric acid	2
Met_X02281	Pantothenic acid	2
Met_TF00800	Succinic acid	2
Met_X01278	7-Methylguanine	2
Met_TF00321	Palmitoylcarnintine (C16)	2
Met_X04419	Myristoylcarnitine (C14)	2
Met_TF00844	Linolenic acid	2
Lip_Y00658	Elaidolinolenic acid	2
Lip_Y01783	PG 13:0	2
Lip_Y00669	9(Z),11(E)-Conjugated linoleic acid	2
Met_TF00261	Linoleic acid	2
Met_X00626	5-Aminolevulinic acid	2
Met_TF00174	Eicosapentaenoic acid	2
Met_X00408	N-acetylglycine	2
Lip_Y00815	Arachidonic acid	2
Met_X03990	Docosahexaenoic acid	2
Lip_Y00968	Docosahexaenoic Acid	2
Met_X00581	Pyroglutamic acid	2
Met_TF00163	Docosapentaenoic acid	2
Lip_Y00681	Oleic acid	2
Lip_X07210	DG 31:3	2
Lip_Y00512	Palmitelaidic acid	2
Lip_X01552	MG 18:2	2
Lip_X02448	MG 20:3	2
Platelets (x 10 to the power 9/L)	#N/A	2
Lip_X01910	CerP 18:0	2
Met_TF00743	N-Acetyl-phenylalanine	2
Lip_X41480	TG 50:5	3	glycerophospholipids [GP]	0.0168
Lip_X40674	TG 48:3	3	endoplasmic reticulum (ER)
Lip_X40675	TG 48:3; TG(16:1/16:1/16:1)	3
Lip_X44323	PC 45:4	3
Lip_X43094	PC 43:3	3
Lip_X41187	PA 44:0	3
Lip_X41562	TG 50:4; TG(16:1/16:1/18:2)	3
Lip_X14026	PC 35:3	3
Lip_Y03727	PS 35:1	3
Lip_X11323	plasmenyl-PE 34:2	3
Lip_X16143	PS 41:6	3
Lip_X40221	PC 38:4	3
Lip_X11146	PS 29:0	3
Met_X00248	Choline	3
Met_X02219	Acetylarginine	3
Met_TF00204	Glycodeoxycholic acid	3
Met_TF00255	Leucine	3
Lip_X06391	PC 18:1	3
Lip_X07460	lysoPC 22:4	3
Lip_X04030	lysoPE 17:1	3
Lip_X04390	lysoPE 18:3	3
Lip_Y02183	lysoPE 20:3	3
Lip_X03600	lysoPE 16:1	3
Lip_X40717	TG 48:2; TG(14:0/16:1/18:1)	3
Lip_X41999	PC 41:2	3
Lip_X42079	PC 41:1	3
Lip_X14366	PC 36:6	3
Met_X02651	(2E,4E)-N-(1,3-dihydroxy-3-methylpentan-2-yl)-2-methylhexa-2,4-dienamide	3
Lip_X45500	TG 56:10	3
Lip_X46716	TG 58:10	3
Lip_X45501	TG 56:10	3
Lip_X42392	TG 52:7	3
Lip_X44149	PC 45:6	3
Lip_X44378	TG 54:8	3
Lip_X39804	PC 35:0	3
Lip_X41154	PC 38:1	3
Total Resp Rate (bpm)	#N/A	3
Met_X04004	Ranitidine S-oxide	3
Lip_X12306	PC 32:3	3
Lip_Y04304	PI 36:3	3
Lip_X11508	PC 30:1	3
Met_TF00311	Nicotinic acid	3
Met_TF00252	Pentose alcohol	3
Lip_X10524	SM 32:1	3
Lip_X05820	DG 29:3	3
Lip_X08802	SM 28:1	3
Lip_Y03608	plasmenyl-PE 38:2	3
Lip_Y03596	plasmenyl-PE 38:3	3
Lip_X15132	PC 37:3	3
Lip_Y04439	PI 38:5	3
Lip_Y03961	PI 32:1	3
Lip_X03254	CerP 21:1	3
Met_X00837	DL-Stachydrine	3
Met_X02837	(2E,4E)-N-(2-methylpropyl)dodeca-2,4-dienamide	3
Met_X01219	4-Methoxycinnamaldehyde	3
Met_X01517	Butyl benzoate	3
Met_X00103	Crotonic acid	3
Met_X00879	4-Guanidinobutyric acid	1	negative intrinsic curvature	0.000168	Arginine and proline metabolism	0.0046287
Met_X01721	Homoarginine	1	lipid-mediated signalling	0.000998	Caffeine metabolism	0.0051369
Lip_X04659	CerP 26:0	1	fatty acid with more than 24 carbons	0.000998	Citrate cycle (TCA cycle)	0.0056367
Lip_X04313	CerP 25:0	1	C26:0	0.000998	Histidine metabolism	0.0195
Met_TF00610	Creatine	1	diacylglycerols [GL0201]	0.010500	Valine, leucine and isoleucine biosynthesis	0.020108
Met_X07015	Beta-alanine	1	fatty acid with 26 carbons	0.012425	Glyoxylate and dicarboxylate metabolism	0.027612
Heart Rate (bpm)	#N/A	1	saturated fatty acid	0.019800	Glycine, serine and threonine metabolism	0.027612
Met_TF00564	Allantoin	1	Ceramide 1-phosphates [SP0205]	0.025069	beta-Alanine metabolism	0.028723
Met_TF00661	Glyceric acid	1	sphingolipids [SP]	0.031150	Phenylalanine, tyrosine and tryptophan biosynthesis	0.044757
Lip_X05818	DG 29:3	1
Lip_X06523	DG 29:1	1
Met_TF00823	Traumatic Acid	1
Met_X08209	(±)12(13)-DiHOME	1
Met_X02947	Hexanoylcarnitine	1
Met_TF00314	Octanoylcarnitine (C8)	1
Met_X03842	Decanoylcarnitine (C10)	1
Met_X00798	Hypoglycin A	1
Met_TF00540	4-Methyl-2-oxovaleric acid (ketoleucine)	1
Met_X01642	Ecgonine	1
Met_TF00507	2-Ethylhydracrylic acid	1
Lip_Y00690	Stearic acid	1
Met_TF00791	Sarcosine	1
Met_TF00681	Histidine	1
Met_TF00765	Phenylalanine	1
Met_TF00569	2-oxoglutaric acid	1
Met_TF00076	Alanine	1
Met_X00713	N-Benzylformamide	1
Met_X01565	Tyrosine	1
Met_TF00745	N-Acetylornithine	1
Met_X07117	4-Hydroxyproline	1
Met_TF00665	Glycolic acid	1
Met_TF00603	cis-Aconitic acid	1
Met_TF00512	2-Methylbutyrylglycine	1
Met_TF00753	N-Iso-Valerylglycine	1
Met_TF00686	Hydroxyisocaproic acid	1
Met_TF00606	Citric acid	1
Met_TF00699	Isocitric acid	1
Met_X01641	Ecgonine	1
Met_X00875	4-Acetamidobutanoic acid	1
Met_X02442	Prolylleucine	1
Met_TF00742	N-Acetyl-alanine	1
Met_X01719	N6-Acetyl-L-lysine	1
Met_TF00683	Homocitrulline	1
Met_TF00706	Lactic acid	1
Lip_X03951	SM 18:0	1
Lip_X03499	MG 23:0	1
Lip_Y00361	myristic acid	1
Met_X00867	8-Hydroxyquinoline	1
Met_X05159	Oxohongdenafil	1
Met_TF00678	Hexadecanedioic acid	1
Met_X08047	16-Hydroxyhexadecanoic acid	1
Met_TF00815	Tetradecanedioic acid	1
Met_TF00631	Dodecanedioic acid	1
Met_X01485	5-hydroxytryptamine (Serotonin)	1
Met_X00476	Nicotinamide	1
Met_X03106	Inosine	1
Met_X00732	Trigonelline (N'-methylnicotinate)	1
Met_TF00213	Guanosine	1
Met_TF00780	Quinic acid	1
Met_X03411	Piperine	1
Met_X00586	Isoquinoline	1
Met_X00638	6-Methylindole	1
Met_X01459	Indole-3-acetic acid	1
Met_X01549	Theophylline	1
Met_X01812	Caffeine	1
Met_X01550	Theobromine	1
Met_X02358	7-(β-Hydroxyethyl)theophylline	1
Met_X00746	Urocanic acid	1
Met_X01527	Hippuric acid	1
Met_X00037	Trimethylamine N-Oxide	1
Met_TF00003	1,7-Dimethlxanthine	1
Met_X01297	1-Methylxanthine	1
Eosinophils (x 10 to the power 9/L)	#N/A	1
Met_TF00759	Ornithine	1
Met_TF00242	Isovalerylcarnitine (C5)	1
Met_X01958	Leucylalanine	1
Met_X00869	4-Indolecarbaldehyde	1
Met_X02041	Indole-3-lactic acid	1
Lip_X08086	DG 33:4	1
Met_X01448	Theanine	1
Monocytes (x 10 to the power 9/L)	#N/A	1
Met_X00029	Acrylic acid	1
Met_X01777	trans-3-Hydroxycotinine	1
Blood Lactate (mmol/L)	#N/A	1
Met_TF00246	Kynurenic acid	1
Met_X00964	Methionine	1
Met_TF00787	Ribulose-5-phosphate	1
Met_X02242	Propionylcarnitine (C3)	1
Met_TF00259	Homoserine	1
Met_X02490	Butyrylcarnitine (C4)	1
Met_X03112	N-Acetyl-L-carnosine	1
Met_X02085	Kynuerine	1
Met_X01191	Aminoadipic acid	1
Met_X00438	Threonine	1
Met_TF00137	Cortisone	1
Met_X00797	Hypoglycin A	1
Met_TF00751	N-formylmethionine	1
Met_TF00107	Biotin	1
Met_X00413	Valine	1
Met_TF00645	Galactonic acid	1
Blood Creatinine (micromol/L)	#N/A	1
Blood Urea (mmol/L)	#N/A	1
FiO2	#N/A	1
Met_X04137	Hexose dimer	1
APPT (seconds)	#N/A	1
Met_X07557	Glucuronic acid	1
INR	#N/A	1
Met_X02746	N-Acetyltryptophan	1
Met_TF00034	3-Ureidopropionate	1
Met_TF00779	Pyruvic acid	1
Met_X04341	Cortisol	1
Met_X01698	N8-Acetylspermidine	1
Met_X01202	Carnitine	1
Met_X00784	Methylimidazoleacetic acid	1
Met_TF00087	Anserine	1
Met_X00380	Proline	1
Met_X05118	WMH	1
Lymphocytes (x 10 to the power 9/L)	#N/A	1
White Cell Count (x 10 to the power 9/L)	#N/A	1
Neutrophils (x 10 to the power 9/L)	#N/A	1

## Sheet: Table S5
Table S5: Cohen’s d effect size of top5 negatively and positively changed COMPASS-derived metabolic reaction probability scores. Related to Figure 4C and 4D.
tissue	Cell_type	subsystem	rxn_id	effsize	magnitude	EC
brain	Microglial cells	Lysine metabolism	2OXOADOXm_pos	0.0774384	negligible	2.3.1.61
brain	Microglial cells	Lysine metabolism	AATAi_pos	-0.0725989	negligible	2.6.1.39
brain	Microglial cells	Lysine metabolism	AATAi_neg	-0.281747	small	2.6.1.39
brain	Microglial cells	Triacylglycerol synthesis	AGPAT1_pos	0.343662	small	2.3.1.51
brain	Microglial cells	Glycine, serine, alanine and threonine metabolism	BHMT_pos	0.163599	negligible	2.1.1.5
brain	Microglial cells	Glycerophospholipid metabolism	CDIPTr_pos	0.27194	small	2.7.8.11
brain	Microglial cells	Glycerophospholipid metabolism	CDS_pos	0.27194	small	2.7.7.41
brain	Microglial cells	Glycerophospholipid metabolism	CHLP_pos	0.556253	moderate	2.7.7.15
brain	Microglial cells	Glycine, serine, alanine and threonine metabolism	CHOLD2m_pos	-0.0607378	negligible	1.1.99.1
brain	Microglial cells	Glycerophospholipid metabolism	DAGKn_hs_pos	0.588001	moderate	2.7.1.107
brain	Microglial cells	Glycine, serine, alanine and threonine metabolism	DMGDHm_pos	0.163599	negligible	1.5.99.2
brain	Microglial cells	Glycine, serine, alanine and threonine metabolism	GNMT_pos	0.171842	negligible	2.1.1.20
brain	Microglial cells	Triacylglycerol synthesis	GPAM_hs_pos	0.343662	small	2.3.1.15
brain	Microglial cells	Lysine metabolism	LPCOXp_pos	-0.0725989	negligible	1.5.3.7
brain	Microglial cells	Triacylglycerol synthesis	LPS_pos	0.32655	small	3.1.1.3
brain	Microglial cells	Triacylglycerol synthesis	LPS2_pos	0.122339	negligible	3.1.1.3
brain	Microglial cells	Triacylglycerol synthesis	LPS3_pos	0.160441	negligible	3.1.1.23
brain	Microglial cells	Triacylglycerol synthesis	LPSe_pos	0.305453	small	3.1.1.3
brain	Microglial cells	Glycerophospholipid metabolism	PETOHMr_hs_pos	0.52183	moderate	2.1.1.17
brain	Microglial cells	Glycine, serine, alanine and threonine metabolism	PGCD_pos	0.184545	negligible	1.1.1.95
brain	Microglial cells	Triacylglycerol synthesis	PPAP_pos	0.570274	moderate	3.1.3.4
brain	Microglial cells	Glycine, serine, alanine and threonine metabolism	PSERT_pos	0.184545	negligible	2.6.1.52
brain	Microglial cells	Glycine, serine, alanine and threonine metabolism	PSP_L_pos	0.184545	negligible	3.1.3.3
brain	Microglial cells	Lysine metabolism	SACCD3m_pos	-0.0190936	negligible	1.5.1.8
brain	Microglial cells	Lysine metabolism	SACCD4m_pos	-0.270273	small	1.5.1.10
brain	Microglial cells	Glycine, serine, alanine and threonine metabolism	r0160_pos	0.184694	negligible	2.6.1.51
brain	Microglial cells	Lysine metabolism	r0450_pos	-0.281716	small	2.6.1.39
brain	Microglial cells	Lysine metabolism	r0525_pos	-0.0273839	negligible	1.5.1.9
brain	Microglial cells	Lysine metabolism	r0525_neg	-0.270273	small	1.5.1.9
brain	Microglial cells	Lysine metabolism	r0594_pos	-0.0570508	negligible	1.2.1.31
brain	Glutamatergic neurons	Lysine metabolism	2OXOADOXm_pos	-0.394571	small	2.3.1.61
brain	Glutamatergic neurons	Lysine metabolism	AATAi_pos	-0.513137	moderate	2.6.1.39
brain	Glutamatergic neurons	Lysine metabolism	AATAi_neg	-0.462073	small	2.6.1.39
brain	Glutamatergic neurons	Triacylglycerol synthesis	AGPAT1_pos	-0.0952656	negligible	2.3.1.51
brain	Glutamatergic neurons	Glycine, serine, alanine and threonine metabolism	BHMT_pos	-0.377606	small	2.1.1.5
brain	Glutamatergic neurons	Glycerophospholipid metabolism	CDIPTr_pos	-0.0726885	negligible	2.7.8.11
brain	Glutamatergic neurons	Glycerophospholipid metabolism	CDS_pos	-0.0726885	negligible	2.7.7.41
brain	Glutamatergic neurons	Glycerophospholipid metabolism	CHLP_pos	-0.100014	negligible	2.7.7.15
brain	Glutamatergic neurons	Glycine, serine, alanine and threonine metabolism	CHOLD2m_pos	-0.433091	small	1.1.99.1
brain	Glutamatergic neurons	Glycerophospholipid metabolism	DAGKn_hs_pos	0.0797696	negligible	2.7.1.107
brain	Glutamatergic neurons	Glycine, serine, alanine and threonine metabolism	DMGDHm_pos	-0.377606	small	1.5.99.2
brain	Glutamatergic neurons	Glycine, serine, alanine and threonine metabolism	GNMT_pos	-0.366847	small	2.1.1.20
brain	Glutamatergic neurons	Triacylglycerol synthesis	GPAM_hs_pos	-0.0952656	negligible	2.3.1.15
brain	Glutamatergic neurons	Lysine metabolism	LPCOXp_pos	-0.513137	moderate	1.5.3.7
brain	Glutamatergic neurons	Triacylglycerol synthesis	LPS_pos	-0.0705647	negligible	3.1.1.3
brain	Glutamatergic neurons	Triacylglycerol synthesis	LPS2_pos	-0.18827	negligible	3.1.1.3
brain	Glutamatergic neurons	Triacylglycerol synthesis	LPS3_pos	-0.300803	small	3.1.1.23
brain	Glutamatergic neurons	Triacylglycerol synthesis	LPSe_pos	-0.144179	negligible	3.1.1.3
brain	Glutamatergic neurons	Glycerophospholipid metabolism	PETOHMr_hs_pos	-0.146123	negligible	2.1.1.17
brain	Glutamatergic neurons	Glycine, serine, alanine and threonine metabolism	PGCD_pos	-0.179828	negligible	1.1.1.95
brain	Glutamatergic neurons	Triacylglycerol synthesis	PPAP_pos	0.049038	negligible	3.1.3.4
brain	Glutamatergic neurons	Glycine, serine, alanine and threonine metabolism	PSERT_pos	-0.179828	negligible	2.6.1.52
brain	Glutamatergic neurons	Glycine, serine, alanine and threonine metabolism	PSP_L_pos	-0.179828	negligible	3.1.3.3
brain	Glutamatergic neurons	Lysine metabolism	SACCD3m_pos	-0.486497	small	1.5.1.8
brain	Glutamatergic neurons	Lysine metabolism	SACCD4m_pos	-0.429473	small	1.5.1.10
brain	Glutamatergic neurons	Glycine, serine, alanine and threonine metabolism	r0160_pos	-0.179789	negligible	2.6.1.51
brain	Glutamatergic neurons	Lysine metabolism	r0450_pos	-0.462082	small	2.6.1.39
brain	Glutamatergic neurons	Lysine metabolism	r0525_pos	-0.481444	small	1.5.1.9
brain	Glutamatergic neurons	Lysine metabolism	r0525_neg	-0.429473	small	1.5.1.9
brain	Glutamatergic neurons	Lysine metabolism	r0594_pos	-0.496888	small	1.2.1.31
brain	GABAergic neurons	Lysine metabolism	2OXOADOXm_pos	-0.498556	small	2.3.1.61
brain	GABAergic neurons	Lysine metabolism	AATAi_pos	-0.712065	moderate	2.6.1.39
brain	GABAergic neurons	Lysine metabolism	AATAi_neg	-0.70939	moderate	2.6.1.39
brain	GABAergic neurons	Triacylglycerol synthesis	AGPAT1_pos	0.096921	negligible	2.3.1.51
brain	GABAergic neurons	Glycine, serine, alanine and threonine metabolism	BHMT_pos	-0.320054	small	2.1.1.5
brain	GABAergic neurons	Glycerophospholipid metabolism	CDIPTr_pos	0.123209	negligible	2.7.8.11
brain	GABAergic neurons	Glycerophospholipid metabolism	CDS_pos	0.123209	negligible	2.7.7.41
brain	GABAergic neurons	Glycerophospholipid metabolism	CHLP_pos	0.174927	negligible	2.7.7.15
brain	GABAergic neurons	Glycine, serine, alanine and threonine metabolism	CHOLD2m_pos	-0.572632	moderate	1.1.99.1
brain	GABAergic neurons	Glycerophospholipid metabolism	DAGKn_hs_pos	0.34111	small	2.7.1.107
brain	GABAergic neurons	Glycine, serine, alanine and threonine metabolism	DMGDHm_pos	-0.320054	small	1.5.99.2
brain	GABAergic neurons	Glycine, serine, alanine and threonine metabolism	GNMT_pos	-0.326028	small	2.1.1.20
brain	GABAergic neurons	Triacylglycerol synthesis	GPAM_hs_pos	0.096921	negligible	2.3.1.15
brain	GABAergic neurons	Lysine metabolism	LPCOXp_pos	-0.712065	moderate	1.5.3.7
brain	GABAergic neurons	Triacylglycerol synthesis	LPS_pos	-0.0748168	negligible	3.1.1.3
brain	GABAergic neurons	Triacylglycerol synthesis	LPS2_pos	-0.222221	small	3.1.1.3
brain	GABAergic neurons	Triacylglycerol synthesis	LPS3_pos	-0.156488	negligible	3.1.1.23
brain	GABAergic neurons	Triacylglycerol synthesis	LPSe_pos	-0.130244	negligible	3.1.1.3
brain	GABAergic neurons	Glycerophospholipid metabolism	PETOHMr_hs_pos	0.100969	negligible	2.1.1.17
brain	GABAergic neurons	Glycine, serine, alanine and threonine metabolism	PGCD_pos	-0.119907	negligible	1.1.1.95
brain	GABAergic neurons	Triacylglycerol synthesis	PPAP_pos	0.438295	small	3.1.3.4
brain	GABAergic neurons	Glycine, serine, alanine and threonine metabolism	PSERT_pos	-0.119907	negligible	2.6.1.52
brain	GABAergic neurons	Glycine, serine, alanine and threonine metabolism	PSP_L_pos	-0.119907	negligible	3.1.3.3
brain	GABAergic neurons	Lysine metabolism	SACCD3m_pos	-0.641321	moderate	1.5.1.8
brain	GABAergic neurons	Lysine metabolism	SACCD4m_pos	-0.686353	moderate	1.5.1.10
brain	GABAergic neurons	Glycine, serine, alanine and threonine metabolism	r0160_pos	-0.119769	negligible	2.6.1.51
brain	GABAergic neurons	Lysine metabolism	r0450_pos	-0.709449	moderate	2.6.1.39
brain	GABAergic neurons	Lysine metabolism	r0525_pos	-0.636778	moderate	1.5.1.9
brain	GABAergic neurons	Lysine metabolism	r0525_neg	-0.686353	moderate	1.5.1.9
brain	GABAergic neurons	Lysine metabolism	r0594_pos	-0.658855	moderate	1.2.1.31
brain	Oligodendrocytes	Lysine metabolism	2OXOADOXm_pos	-0.444388	small	2.3.1.61
brain	Oligodendrocytes	Lysine metabolism	AATAi_pos	-0.514899	moderate	2.6.1.39
brain	Oligodendrocytes	Lysine metabolism	AATAi_neg	-0.625145	moderate	2.6.1.39
brain	Oligodendrocytes	Triacylglycerol synthesis	AGPAT1_pos	-0.206864	small	2.3.1.51
brain	Oligodendrocytes	Glycine, serine, alanine and threonine metabolism	BHMT_pos	-0.458021	small	2.1.1.5
brain	Oligodendrocytes	Glycerophospholipid metabolism	CDIPTr_pos	-0.132883	negligible	2.7.8.11
brain	Oligodendrocytes	Glycerophospholipid metabolism	CDS_pos	-0.132883	negligible	2.7.7.41
brain	Oligodendrocytes	Glycerophospholipid metabolism	CHLP_pos	0.156545	negligible	2.7.7.15
brain	Oligodendrocytes	Glycine, serine, alanine and threonine metabolism	CHOLD2m_pos	-0.582511	moderate	1.1.99.1
brain	Oligodendrocytes	Glycerophospholipid metabolism	DAGKn_hs_pos	0.0627821	negligible	2.7.1.107
brain	Oligodendrocytes	Glycine, serine, alanine and threonine metabolism	DMGDHm_pos	-0.458021	small	1.5.99.2
brain	Oligodendrocytes	Glycine, serine, alanine and threonine metabolism	GNMT_pos	-0.402807	small	2.1.1.20
brain	Oligodendrocytes	Triacylglycerol synthesis	GPAM_hs_pos	-0.206864	small	2.3.1.15
brain	Oligodendrocytes	Lysine metabolism	LPCOXp_pos	-0.514899	moderate	1.5.3.7
brain	Oligodendrocytes	Triacylglycerol synthesis	LPS_pos	-0.210368	small	3.1.1.3
brain	Oligodendrocytes	Triacylglycerol synthesis	LPS2_pos	-0.357624	small	3.1.1.3
brain	Oligodendrocytes	Triacylglycerol synthesis	LPS3_pos	-0.0372903	negligible	3.1.1.23
brain	Oligodendrocytes	Triacylglycerol synthesis	LPSe_pos	-0.203949	small	3.1.1.3
brain	Oligodendrocytes	Glycerophospholipid metabolism	PETOHMr_hs_pos	0.0290475	negligible	2.1.1.17
brain	Oligodendrocytes	Glycine, serine, alanine and threonine metabolism	PGCD_pos	-0.208826	small	1.1.1.95
brain	Oligodendrocytes	Triacylglycerol synthesis	PPAP_pos	0.123941	negligible	3.1.3.4
brain	Oligodendrocytes	Glycine, serine, alanine and threonine metabolism	PSERT_pos	-0.208826	small	2.6.1.52
brain	Oligodendrocytes	Glycine, serine, alanine and threonine metabolism	PSP_L_pos	-0.208826	small	3.1.3.3
brain	Oligodendrocytes	Lysine metabolism	SACCD3m_pos	-0.480059	small	1.5.1.8
brain	Oligodendrocytes	Lysine metabolism	SACCD4m_pos	-0.570554	moderate	1.5.1.10
brain	Oligodendrocytes	Glycine, serine, alanine and threonine metabolism	r0160_pos	-0.208807	small	2.6.1.51
brain	Oligodendrocytes	Lysine metabolism	r0450_pos	-0.625074	moderate	2.6.1.39
brain	Oligodendrocytes	Lysine metabolism	r0525_pos	-0.504249	moderate	1.5.1.9
brain	Oligodendrocytes	Lysine metabolism	r0525_neg	-0.570554	moderate	1.5.1.9
brain	Oligodendrocytes	Lysine metabolism	r0594_pos	-0.542185	moderate	1.2.1.31
brain	Dopaminergic neurons	Lysine metabolism	2OXOADOXm_pos	-0.396386	small	2.3.1.61
brain	Dopaminergic neurons	Lysine metabolism	AATAi_pos	-0.62661	moderate	2.6.1.39
brain	Dopaminergic neurons	Lysine metabolism	AATAi_neg	-0.297083	small	2.6.1.39
brain	Dopaminergic neurons	Triacylglycerol synthesis	AGPAT1_pos	-0.17038	negligible	2.3.1.51
brain	Dopaminergic neurons	Glycine, serine, alanine and threonine metabolism	BHMT_pos	-0.392692	small	2.1.1.5
brain	Dopaminergic neurons	Glycerophospholipid metabolism	CDIPTr_pos	-0.049028	negligible	2.7.8.11
brain	Dopaminergic neurons	Glycerophospholipid metabolism	CDS_pos	-0.049028	negligible	2.7.7.41
brain	Dopaminergic neurons	Glycerophospholipid metabolism	CHLP_pos	-0.0552464	negligible	2.7.7.15
brain	Dopaminergic neurons	Glycine, serine, alanine and threonine metabolism	CHOLD2m_pos	-0.447205	small	1.1.99.1
brain	Dopaminergic neurons	Glycerophospholipid metabolism	DAGKn_hs_pos	-0.145426	negligible	2.7.1.107
brain	Dopaminergic neurons	Glycine, serine, alanine and threonine metabolism	DMGDHm_pos	-0.392692	small	1.5.99.2
brain	Dopaminergic neurons	Glycine, serine, alanine and threonine metabolism	GNMT_pos	-0.429883	small	2.1.1.20
brain	Dopaminergic neurons	Triacylglycerol synthesis	GPAM_hs_pos	-0.17038	negligible	2.3.1.15
brain	Dopaminergic neurons	Lysine metabolism	LPCOXp_pos	-0.62661	moderate	1.5.3.7
brain	Dopaminergic neurons	Triacylglycerol synthesis	LPS_pos	-0.16179	negligible	3.1.1.3
brain	Dopaminergic neurons	Triacylglycerol synthesis	LPS2_pos	-0.246999	small	3.1.1.3
brain	Dopaminergic neurons	Triacylglycerol synthesis	LPS3_pos	-0.469061	small	3.1.1.23
brain	Dopaminergic neurons	Triacylglycerol synthesis	LPSe_pos	-0.232543	small	3.1.1.3
brain	Dopaminergic neurons	Glycerophospholipid metabolism	PETOHMr_hs_pos	-0.144598	negligible	2.1.1.17
brain	Dopaminergic neurons	Glycine, serine, alanine and threonine metabolism	PGCD_pos	-0.0454722	negligible	1.1.1.95
brain	Dopaminergic neurons	Triacylglycerol synthesis	PPAP_pos	-0.0268984	negligible	3.1.3.4
brain	Dopaminergic neurons	Glycine, serine, alanine and threonine metabolism	PSERT_pos	-0.0454722	negligible	2.6.1.52
brain	Dopaminergic neurons	Glycine, serine, alanine and threonine metabolism	PSP_L_pos	-0.0454722	negligible	3.1.3.3
brain	Dopaminergic neurons	Lysine metabolism	SACCD3m_pos	-0.544729	moderate	1.5.1.8
brain	Dopaminergic neurons	Lysine metabolism	SACCD4m_pos	-0.290505	small	1.5.1.10
brain	Dopaminergic neurons	Glycine, serine, alanine and threonine metabolism	r0160_pos	-0.0454824	negligible	2.6.1.51
brain	Dopaminergic neurons	Lysine metabolism	r0450_pos	-0.297198	small	2.6.1.39
brain	Dopaminergic neurons	Lysine metabolism	r0525_pos	-0.531715	moderate	1.5.1.9
brain	Dopaminergic neurons	Lysine metabolism	r0525_neg	-0.290505	small	1.5.1.9
brain	Dopaminergic neurons	Lysine metabolism	r0594_pos	-0.556983	moderate	1.2.1.31
brain	Oligodendrocyte precursor cells	Lysine metabolism	2OXOADOXm_pos	-0.614938	moderate	2.3.1.61
brain	Oligodendrocyte precursor cells	Lysine metabolism	AATAi_pos	-0.582233	moderate	2.6.1.39
brain	Oligodendrocyte precursor cells	Lysine metabolism	AATAi_neg	-0.456683	small	2.6.1.39
brain	Oligodendrocyte precursor cells	Triacylglycerol synthesis	AGPAT1_pos	-0.521681	moderate	2.3.1.51
brain	Oligodendrocyte precursor cells	Glycine, serine, alanine and threonine metabolism	BHMT_pos	-0.687368	moderate	2.1.1.5
brain	Oligodendrocyte precursor cells	Glycerophospholipid metabolism	CDIPTr_pos	-0.548382	moderate	2.7.8.11
brain	Oligodendrocyte precursor cells	Glycerophospholipid metabolism	CDS_pos	-0.548382	moderate	2.7.7.41
brain	Oligodendrocyte precursor cells	Glycerophospholipid metabolism	CHLP_pos	-0.399937	small	2.7.7.15
brain	Oligodendrocyte precursor cells	Glycine, serine, alanine and threonine metabolism	CHOLD2m_pos	-0.666163	moderate	1.1.99.1
brain	Oligodendrocyte precursor cells	Glycerophospholipid metabolism	DAGKn_hs_pos	-0.190029	negligible	2.7.1.107
brain	Oligodendrocyte precursor cells	Glycine, serine, alanine and threonine metabolism	DMGDHm_pos	-0.687368	moderate	1.5.99.2
brain	Oligodendrocyte precursor cells	Glycine, serine, alanine and threonine metabolism	GNMT_pos	-0.630587	moderate	2.1.1.20
brain	Oligodendrocyte precursor cells	Triacylglycerol synthesis	GPAM_hs_pos	-0.521681	moderate	2.3.1.15
brain	Oligodendrocyte precursor cells	Lysine metabolism	LPCOXp_pos	-0.582233	moderate	1.5.3.7
brain	Oligodendrocyte precursor cells	Triacylglycerol synthesis	LPS_pos	-0.508941	moderate	3.1.1.3
brain	Oligodendrocyte precursor cells	Triacylglycerol synthesis	LPS2_pos	-0.621095	moderate	3.1.1.3
brain	Oligodendrocyte precursor cells	Triacylglycerol synthesis	LPS3_pos	-0.381415	small	3.1.1.23
brain	Oligodendrocyte precursor cells	Triacylglycerol synthesis	LPSe_pos	-0.556094	moderate	3.1.1.3
brain	Oligodendrocyte precursor cells	Glycerophospholipid metabolism	PETOHMr_hs_pos	-0.43615	small	2.1.1.17
brain	Oligodendrocyte precursor cells	Glycine, serine, alanine and threonine metabolism	PGCD_pos	-0.472035	small	1.1.1.95
brain	Oligodendrocyte precursor cells	Triacylglycerol synthesis	PPAP_pos	-0.233225	small	3.1.3.4
brain	Oligodendrocyte precursor cells	Glycine, serine, alanine and threonine metabolism	PSERT_pos	-0.472035	small	2.6.1.52
brain	Oligodendrocyte precursor cells	Glycine, serine, alanine and threonine metabolism	PSP_L_pos	-0.472035	small	3.1.3.3
brain	Oligodendrocyte precursor cells	Lysine metabolism	SACCD3m_pos	-0.643014	moderate	1.5.1.8
brain	Oligodendrocyte precursor cells	Lysine metabolism	SACCD4m_pos	-0.399819	small	1.5.1.10
brain	Oligodendrocyte precursor cells	Glycine, serine, alanine and threonine metabolism	r0160_pos	-0.472188	small	2.6.1.51
brain	Oligodendrocyte precursor cells	Lysine metabolism	r0450_pos	-0.456603	small	2.6.1.39
brain	Oligodendrocyte precursor cells	Lysine metabolism	r0525_pos	-0.651677	moderate	1.5.1.9
brain	Oligodendrocyte precursor cells	Lysine metabolism	r0525_neg	-0.399819	small	1.5.1.9
brain	Oligodendrocyte precursor cells	Lysine metabolism	r0594_pos	-0.642462	moderate	1.2.1.31
brain	Astrocytes	Lysine metabolism	2OXOADOXm_pos	-0.686147	moderate	2.3.1.61
brain	Astrocytes	Lysine metabolism	AATAi_pos	-0.858003	large	2.6.1.39
brain	Astrocytes	Lysine metabolism	AATAi_neg	-0.895566	large	2.6.1.39
brain	Astrocytes	Triacylglycerol synthesis	AGPAT1_pos	-0.19279	negligible	2.3.1.51
brain	Astrocytes	Glycine, serine, alanine and threonine metabolism	BHMT_pos	-0.636042	moderate	2.1.1.5
brain	Astrocytes	Glycerophospholipid metabolism	CDIPTr_pos	-0.16575	negligible	2.7.8.11
brain	Astrocytes	Glycerophospholipid metabolism	CDS_pos	-0.16575	negligible	2.7.7.41
brain	Astrocytes	Glycerophospholipid metabolism	CHLP_pos	0.085047	negligible	2.7.7.15
brain	Astrocytes	Glycine, serine, alanine and threonine metabolism	CHOLD2m_pos	-0.85959	large	1.1.99.1
brain	Astrocytes	Glycerophospholipid metabolism	DAGKn_hs_pos	0.244713	small	2.7.1.107
brain	Astrocytes	Glycine, serine, alanine and threonine metabolism	DMGDHm_pos	-0.636042	moderate	1.5.99.2
brain	Astrocytes	Glycine, serine, alanine and threonine metabolism	GNMT_pos	-0.54003	moderate	2.1.1.20
brain	Astrocytes	Triacylglycerol synthesis	GPAM_hs_pos	-0.19279	negligible	2.3.1.15
brain	Astrocytes	Lysine metabolism	LPCOXp_pos	-0.858003	large	1.5.3.7
brain	Astrocytes	Triacylglycerol synthesis	LPS_pos	-0.510929	moderate	3.1.1.3
brain	Astrocytes	Triacylglycerol synthesis	LPS2_pos	-0.65112	moderate	3.1.1.3
brain	Astrocytes	Triacylglycerol synthesis	LPS3_pos	0.0301329	negligible	3.1.1.23
brain	Astrocytes	Triacylglycerol synthesis	LPSe_pos	-0.526103	moderate	3.1.1.3
brain	Astrocytes	Glycerophospholipid metabolism	PETOHMr_hs_pos	-0.0788073	negligible	2.1.1.17
brain	Astrocytes	Glycine, serine, alanine and threonine metabolism	PGCD_pos	-0.0500571	negligible	1.1.1.95
brain	Astrocytes	Triacylglycerol synthesis	PPAP_pos	0.166074	negligible	3.1.3.4
brain	Astrocytes	Glycine, serine, alanine and threonine metabolism	PSERT_pos	-0.0500571	negligible	2.6.1.52
brain	Astrocytes	Glycine, serine, alanine and threonine metabolism	PSP_L_pos	-0.0500571	negligible	3.1.3.3
brain	Astrocytes	Lysine metabolism	SACCD3m_pos	-0.78641	moderate	1.5.1.8
brain	Astrocytes	Lysine metabolism	SACCD4m_pos	-0.681292	moderate	1.5.1.10
brain	Astrocytes	Glycine, serine, alanine and threonine metabolism	r0160_pos	-0.0500266	negligible	2.6.1.51
brain	Astrocytes	Lysine metabolism	r0450_pos	-0.89553	large	2.6.1.39
brain	Astrocytes	Lysine metabolism	r0525_pos	-0.754249	moderate	1.5.1.9
brain	Astrocytes	Lysine metabolism	r0525_neg	-0.681292	moderate	1.5.1.9
brain	Astrocytes	Lysine metabolism	r0594_pos	-0.745915	moderate	1.2.1.31
brain	Endothelial	Lysine metabolism	2OXOADOXm_pos	-0.262037	small	2.3.1.61
brain	Endothelial	Lysine metabolism	AATAi_pos	-0.449737	small	2.6.1.39
brain	Endothelial	Lysine metabolism	AATAi_neg	-0.348634	small	2.6.1.39
brain	Endothelial	Triacylglycerol synthesis	AGPAT1_pos	-0.184137	negligible	2.3.1.51
brain	Endothelial	Glycine, serine, alanine and threonine metabolism	BHMT_pos	-0.285719	small	2.1.1.5
brain	Endothelial	Glycerophospholipid metabolism	CDIPTr_pos	-0.147083	negligible	2.7.8.11
brain	Endothelial	Glycerophospholipid metabolism	CDS_pos	-0.147083	negligible	2.7.7.41
brain	Endothelial	Glycerophospholipid metabolism	CHLP_pos	0.380822	small	2.7.7.15
brain	Endothelial	Glycine, serine, alanine and threonine metabolism	CHOLD2m_pos	-0.458076	small	1.1.99.1
brain	Endothelial	Glycerophospholipid metabolism	DAGKn_hs_pos	0.158725	negligible	2.7.1.107
brain	Endothelial	Glycine, serine, alanine and threonine metabolism	DMGDHm_pos	-0.285719	small	1.5.99.2
brain	Endothelial	Glycine, serine, alanine and threonine metabolism	GNMT_pos	-0.208507	small	2.1.1.20
brain	Endothelial	Triacylglycerol synthesis	GPAM_hs_pos	-0.184137	negligible	2.3.1.15
brain	Endothelial	Lysine metabolism	LPCOXp_pos	-0.449737	small	1.5.3.7
brain	Endothelial	Triacylglycerol synthesis	LPS_pos	-0.160392	negligible	3.1.1.3
brain	Endothelial	Triacylglycerol synthesis	LPS2_pos	-0.287721	small	3.1.1.3
brain	Endothelial	Triacylglycerol synthesis	LPS3_pos	-0.308031	small	3.1.1.23
brain	Endothelial	Triacylglycerol synthesis	LPSe_pos	-0.0737614	negligible	3.1.1.3
brain	Endothelial	Glycerophospholipid metabolism	PETOHMr_hs_pos	0.206609	small	2.1.1.17
brain	Endothelial	Glycine, serine, alanine and threonine metabolism	PGCD_pos	0.148747	negligible	1.1.1.95
brain	Endothelial	Triacylglycerol synthesis	PPAP_pos	0.280447	small	3.1.3.4
brain	Endothelial	Glycine, serine, alanine and threonine metabolism	PSERT_pos	0.148747	negligible	2.6.1.52
brain	Endothelial	Glycine, serine, alanine and threonine metabolism	PSP_L_pos	0.148747	negligible	3.1.3.3
brain	Endothelial	Lysine metabolism	SACCD3m_pos	-0.413478	small	1.5.1.8
brain	Endothelial	Lysine metabolism	SACCD4m_pos	-0.508438	moderate	1.5.1.10
brain	Endothelial	Glycine, serine, alanine and threonine metabolism	r0160_pos	0.148918	negligible	2.6.1.51
brain	Endothelial	Lysine metabolism	r0450_pos	-0.348679	small	2.6.1.39
brain	Endothelial	Lysine metabolism	r0525_pos	-0.428222	small	1.5.1.9
brain	Endothelial	Lysine metabolism	r0525_neg	-0.508438	moderate	1.5.1.9
brain	Endothelial	Lysine metabolism	r0594_pos	-0.496396	small	1.2.1.31
kidney	Distal convoluted tubule	Lysine metabolism	2OXOADOXm_pos	0.745514	moderate	2.3.1.61
kidney	Distal convoluted tubule	Lysine metabolism	AATAi_pos	1.10337	large	2.6.1.39
kidney	Distal convoluted tubule	Lysine metabolism	AATAi_neg	0.573455	moderate	2.6.1.39
kidney	Distal convoluted tubule	Triacylglycerol synthesis	AGPAT1_pos	-0.493273	small	2.3.1.51
kidney	Distal convoluted tubule	Glycine, serine, alanine and threonine metabolism	BHMT_pos	0.134184	negligible	2.1.1.5
kidney	Distal convoluted tubule	Glycerophospholipid metabolism	CDIPTr_pos	-0.917516	large	2.7.8.11
kidney	Distal convoluted tubule	Glycerophospholipid metabolism	CDS_pos	-0.917516	large	2.7.7.41
kidney	Distal convoluted tubule	Glycerophospholipid metabolism	CHLP_pos	0.395934	small	2.7.7.15
kidney	Distal convoluted tubule	Glycine, serine, alanine and threonine metabolism	CHOLD2m_pos	0.651437	moderate	1.1.99.1
kidney	Distal convoluted tubule	Glycerophospholipid metabolism	DAGKn_hs_pos	-0.928995	large	2.7.1.107
kidney	Distal convoluted tubule	Glycine, serine, alanine and threonine metabolism	DMGDHm_pos	0.134184	negligible	1.5.99.2
kidney	Distal convoluted tubule	Glycine, serine, alanine and threonine metabolism	GNMT_pos	0.279892	small	2.1.1.20
kidney	Distal convoluted tubule	Triacylglycerol synthesis	GPAM_hs_pos	-0.493273	small	2.3.1.15
kidney	Distal convoluted tubule	Lysine metabolism	LPCOXp_pos	1.10337	large	1.5.3.7
kidney	Distal convoluted tubule	Triacylglycerol synthesis	LPS_pos	-0.515608	moderate	3.1.1.3
kidney	Distal convoluted tubule	Triacylglycerol synthesis	LPS2_pos	-0.408524	small	3.1.1.3
kidney	Distal convoluted tubule	Triacylglycerol synthesis	LPS3_pos	0.527162	moderate	3.1.1.23
kidney	Distal convoluted tubule	Triacylglycerol synthesis	LPSe_pos	-0.426116	small	3.1.1.3
kidney	Distal convoluted tubule	Glycerophospholipid metabolism	PETOHMr_hs_pos	0.266062	small	2.1.1.17
kidney	Distal convoluted tubule	Glycine, serine, alanine and threonine metabolism	PGCD_pos	-0.762981	moderate	1.1.1.95
kidney	Distal convoluted tubule	Triacylglycerol synthesis	PPAP_pos	-0.555188	moderate	3.1.3.4
kidney	Distal convoluted tubule	Glycine, serine, alanine and threonine metabolism	PSERT_pos	-0.762981	moderate	2.6.1.52
kidney	Distal convoluted tubule	Glycine, serine, alanine and threonine metabolism	PSP_L_pos	-0.762981	moderate	3.1.3.3
kidney	Distal convoluted tubule	Lysine metabolism	SACCD3m_pos	0.899697	large	1.5.1.8
kidney	Distal convoluted tubule	Lysine metabolism	SACCD4m_pos	0.657037	moderate	1.5.1.10
kidney	Distal convoluted tubule	Glycine, serine, alanine and threonine metabolism	r0160_pos	-0.763022	moderate	2.6.1.51
kidney	Distal convoluted tubule	Lysine metabolism	r0450_pos	0.57359	moderate	2.6.1.39
kidney	Distal convoluted tubule	Lysine metabolism	r0525_pos	0.959235	large	1.5.1.9
kidney	Distal convoluted tubule	Lysine metabolism	r0525_neg	0.657037	moderate	1.5.1.9
kidney	Distal convoluted tubule	Lysine metabolism	r0594_pos	0.986071	large	1.2.1.31
kidney	Proximal tubule	Lysine metabolism	2OXOADOXm_pos	1.12621	large	2.3.1.61
kidney	Proximal tubule	Lysine metabolism	AATAi_pos	1.42863	large	2.6.1.39
kidney	Proximal tubule	Lysine metabolism	AATAi_neg	1.31719	large	2.6.1.39
kidney	Proximal tubule	Triacylglycerol synthesis	AGPAT1_pos	0.31237	small	2.3.1.51
kidney	Proximal tubule	Glycine, serine, alanine and threonine metabolism	BHMT_pos	0.890432	large	2.1.1.5
kidney	Proximal tubule	Glycerophospholipid metabolism	CDIPTr_pos	-0.597059	moderate	2.7.8.11
kidney	Proximal tubule	Glycerophospholipid metabolism	CDS_pos	-0.597059	moderate	2.7.7.41
kidney	Proximal tubule	Glycerophospholipid metabolism	CHLP_pos	0.152114	negligible	2.7.7.15
kidney	Proximal tubule	Glycine, serine, alanine and threonine metabolism	CHOLD2m_pos	1.23653	large	1.1.99.1
kidney	Proximal tubule	Glycerophospholipid metabolism	DAGKn_hs_pos	-0.558161	moderate	2.7.1.107
kidney	Proximal tubule	Glycine, serine, alanine and threonine metabolism	DMGDHm_pos	0.890432	large	1.5.99.2
kidney	Proximal tubule	Glycine, serine, alanine and threonine metabolism	GNMT_pos	0.595171	moderate	2.1.1.20
kidney	Proximal tubule	Triacylglycerol synthesis	GPAM_hs_pos	0.31237	small	2.3.1.15
kidney	Proximal tubule	Lysine metabolism	LPCOXp_pos	1.42863	large	1.5.3.7
kidney	Proximal tubule	Triacylglycerol synthesis	LPS_pos	0.042016	negligible	3.1.1.3
kidney	Proximal tubule	Triacylglycerol synthesis	LPS2_pos	0.156127	negligible	3.1.1.3
kidney	Proximal tubule	Triacylglycerol synthesis	LPS3_pos	0.0302755	negligible	3.1.1.23
kidney	Proximal tubule	Triacylglycerol synthesis	LPSe_pos	0.0479513	negligible	3.1.1.3
kidney	Proximal tubule	Glycerophospholipid metabolism	PETOHMr_hs_pos	0.198806	negligible	2.1.1.17
kidney	Proximal tubule	Glycine, serine, alanine and threonine metabolism	PGCD_pos	-0.212708	small	1.1.1.95
kidney	Proximal tubule	Triacylglycerol synthesis	PPAP_pos	0.0911961	negligible	3.1.3.4
kidney	Proximal tubule	Glycine, serine, alanine and threonine metabolism	PSERT_pos	-0.212708	small	2.6.1.52
kidney	Proximal tubule	Glycine, serine, alanine and threonine metabolism	PSP_L_pos	-0.212708	small	3.1.3.3
kidney	Proximal tubule	Lysine metabolism	SACCD3m_pos	1.3371	large	1.5.1.8
kidney	Proximal tubule	Lysine metabolism	SACCD4m_pos	1.55335	large	1.5.1.10
kidney	Proximal tubule	Glycine, serine, alanine and threonine metabolism	r0160_pos	-0.212848	small	2.6.1.51
kidney	Proximal tubule	Lysine metabolism	r0450_pos	1.31749	large	2.6.1.39
kidney	Proximal tubule	Lysine metabolism	r0525_pos	1.35309	large	1.5.1.9
kidney	Proximal tubule	Lysine metabolism	r0525_neg	1.55335	large	1.5.1.9
kidney	Proximal tubule	Lysine metabolism	r0594_pos	1.38716	large	1.2.1.31
kidney	Endothelial	Lysine metabolism	2OXOADOXm_pos	0.252519	small	2.3.1.61
kidney	Endothelial	Lysine metabolism	AATAi_pos	0.492882	small	2.6.1.39
kidney	Endothelial	Lysine metabolism	AATAi_neg	0.394556	small	2.6.1.39
kidney	Endothelial	Triacylglycerol synthesis	AGPAT1_pos	-0.181709	negligible	2.3.1.51
kidney	Endothelial	Glycine, serine, alanine and threonine metabolism	BHMT_pos	0.159757	negligible	2.1.1.5
kidney	Endothelial	Glycerophospholipid metabolism	CDIPTr_pos	-0.713432	moderate	2.7.8.11
kidney	Endothelial	Glycerophospholipid metabolism	CDS_pos	-0.713432	moderate	2.7.7.41
kidney	Endothelial	Glycerophospholipid metabolism	CHLP_pos	0.0268548	negligible	2.7.7.15
kidney	Endothelial	Glycine, serine, alanine and threonine metabolism	CHOLD2m_pos	0.410528	small	1.1.99.1
kidney	Endothelial	Glycerophospholipid metabolism	DAGKn_hs_pos	-0.564865	moderate	2.7.1.107
kidney	Endothelial	Glycine, serine, alanine and threonine metabolism	DMGDHm_pos	0.159757	negligible	1.5.99.2
kidney	Endothelial	Glycine, serine, alanine and threonine metabolism	GNMT_pos	0.0454294	negligible	2.1.1.20
kidney	Endothelial	Triacylglycerol synthesis	GPAM_hs_pos	-0.181709	negligible	2.3.1.15
kidney	Endothelial	Lysine metabolism	LPCOXp_pos	0.492882	small	1.5.3.7
kidney	Endothelial	Triacylglycerol synthesis	LPS_pos	-0.38044	small	3.1.1.3
kidney	Endothelial	Triacylglycerol synthesis	LPS2_pos	-0.299911	small	3.1.1.3
kidney	Endothelial	Triacylglycerol synthesis	LPS3_pos	0.0321432	negligible	3.1.1.23
kidney	Endothelial	Triacylglycerol synthesis	LPSe_pos	-0.354833	small	3.1.1.3
kidney	Endothelial	Glycerophospholipid metabolism	PETOHMr_hs_pos	0.00406489	negligible	2.1.1.17
kidney	Endothelial	Glycine, serine, alanine and threonine metabolism	PGCD_pos	-0.61531	moderate	1.1.1.95
kidney	Endothelial	Triacylglycerol synthesis	PPAP_pos	-0.179815	negligible	3.1.3.4
kidney	Endothelial	Glycine, serine, alanine and threonine metabolism	PSERT_pos	-0.61531	moderate	2.6.1.52
kidney	Endothelial	Glycine, serine, alanine and threonine metabolism	PSP_L_pos	-0.61531	moderate	3.1.3.3
kidney	Endothelial	Lysine metabolism	SACCD3m_pos	0.374208	small	1.5.1.8
kidney	Endothelial	Lysine metabolism	SACCD4m_pos	0.557892	moderate	1.5.1.10
kidney	Endothelial	Glycine, serine, alanine and threonine metabolism	r0160_pos	-0.615371	moderate	2.6.1.51
kidney	Endothelial	Lysine metabolism	r0450_pos	0.394721	small	2.6.1.39
kidney	Endothelial	Lysine metabolism	r0525_pos	0.386127	small	1.5.1.9
kidney	Endothelial	Lysine metabolism	r0525_neg	0.557892	moderate	1.5.1.9
kidney	Endothelial	Lysine metabolism	r0594_pos	0.491025	small	1.2.1.31
kidney	T lymph / NK	Lysine metabolism	2OXOADOXm_pos	0.45273	small	2.3.1.61
kidney	T lymph / NK	Lysine metabolism	AATAi_pos	1.11645	large	2.6.1.39
kidney	T lymph / NK	Lysine metabolism	AATAi_neg	1.12179	large	2.6.1.39
kidney	T lymph / NK	Triacylglycerol synthesis	AGPAT1_pos	-0.762139	moderate	2.3.1.51
kidney	T lymph / NK	Glycine, serine, alanine and threonine metabolism	BHMT_pos	0.00438339	negligible	2.1.1.5
kidney	T lymph / NK	Glycerophospholipid metabolism	CDIPTr_pos	-1.3188	large	2.7.8.11
kidney	T lymph / NK	Glycerophospholipid metabolism	CDS_pos	-1.3188	large	2.7.7.41
kidney	T lymph / NK	Glycerophospholipid metabolism	CHLP_pos	-0.345359	small	2.7.7.15
kidney	T lymph / NK	Glycine, serine, alanine and threonine metabolism	CHOLD2m_pos	0.791429	moderate	1.1.99.1
kidney	T lymph / NK	Glycerophospholipid metabolism	DAGKn_hs_pos	-1.57146	large	2.7.1.107
kidney	T lymph / NK	Glycine, serine, alanine and threonine metabolism	DMGDHm_pos	0.00438339	negligible	1.5.99.2
kidney	T lymph / NK	Glycine, serine, alanine and threonine metabolism	GNMT_pos	0.0946551	negligible	2.1.1.20
kidney	T lymph / NK	Triacylglycerol synthesis	GPAM_hs_pos	-0.762139	moderate	2.3.1.15
kidney	T lymph / NK	Lysine metabolism	LPCOXp_pos	1.11645	large	1.5.3.7
kidney	T lymph / NK	Triacylglycerol synthesis	LPS_pos	-0.91209	large	3.1.1.3
kidney	T lymph / NK	Triacylglycerol synthesis	LPS2_pos	-0.655818	moderate	3.1.1.3
kidney	T lymph / NK	Triacylglycerol synthesis	LPS3_pos	0.0511024	negligible	3.1.1.23
kidney	T lymph / NK	Triacylglycerol synthesis	LPSe_pos	-0.821219	large	3.1.1.3
kidney	T lymph / NK	Glycerophospholipid metabolism	PETOHMr_hs_pos	-0.482499	small	2.1.1.17
kidney	T lymph / NK	Glycine, serine, alanine and threonine metabolism	PGCD_pos	-0.764342	moderate	1.1.1.95
kidney	T lymph / NK	Triacylglycerol synthesis	PPAP_pos	-0.999643	large	3.1.3.4
kidney	T lymph / NK	Glycine, serine, alanine and threonine metabolism	PSERT_pos	-0.764342	moderate	2.6.1.52
kidney	T lymph / NK	Glycine, serine, alanine and threonine metabolism	PSP_L_pos	-0.764342	moderate	3.1.3.3
kidney	T lymph / NK	Lysine metabolism	SACCD3m_pos	0.748495	moderate	1.5.1.8
kidney	T lymph / NK	Lysine metabolism	SACCD4m_pos	0.927233	large	1.5.1.10
kidney	T lymph / NK	Glycine, serine, alanine and threonine metabolism	r0160_pos	-0.764616	moderate	2.6.1.51
kidney	T lymph / NK	Lysine metabolism	r0450_pos	1.122	large	2.6.1.39
kidney	T lymph / NK	Lysine metabolism	r0525_pos	0.760299	moderate	1.5.1.9
kidney	T lymph / NK	Lysine metabolism	r0525_neg	0.927233	large	1.5.1.9
kidney	T lymph / NK	Lysine metabolism	r0594_pos	0.83589	large	1.2.1.31
kidney	Ascending loop of Henle	Lysine metabolism	2OXOADOXm_pos	0.2932	small	2.3.1.61
kidney	Ascending loop of Henle	Lysine metabolism	AATAi_pos	0.676111	moderate	2.6.1.39
kidney	Ascending loop of Henle	Lysine metabolism	AATAi_neg	0.0589668	negligible	2.6.1.39
kidney	Ascending loop of Henle	Triacylglycerol synthesis	AGPAT1_pos	-0.557527	moderate	2.3.1.51
kidney	Ascending loop of Henle	Glycine, serine, alanine and threonine metabolism	BHMT_pos	-0.0811031	negligible	2.1.1.5
kidney	Ascending loop of Henle	Glycerophospholipid metabolism	CDIPTr_pos	-0.958369	large	2.7.8.11
kidney	Ascending loop of Henle	Glycerophospholipid metabolism	CDS_pos	-0.958369	large	2.7.7.41
kidney	Ascending loop of Henle	Glycerophospholipid metabolism	CHLP_pos	0.390174	small	2.7.7.15
kidney	Ascending loop of Henle	Glycine, serine, alanine and threonine metabolism	CHOLD2m_pos	0.664214	moderate	1.1.99.1
kidney	Ascending loop of Henle	Glycerophospholipid metabolism	DAGKn_hs_pos	-0.580573	moderate	2.7.1.107
kidney	Ascending loop of Henle	Glycine, serine, alanine and threonine metabolism	DMGDHm_pos	-0.0811031	negligible	1.5.99.2
kidney	Ascending loop of Henle	Glycine, serine, alanine and threonine metabolism	GNMT_pos	0.0948736	negligible	2.1.1.20
kidney	Ascending loop of Henle	Triacylglycerol synthesis	GPAM_hs_pos	-0.557527	moderate	2.3.1.15
kidney	Ascending loop of Henle	Lysine metabolism	LPCOXp_pos	0.676111	moderate	1.5.3.7
kidney	Ascending loop of Henle	Triacylglycerol synthesis	LPS_pos	-0.600479	moderate	3.1.1.3
kidney	Ascending loop of Henle	Triacylglycerol synthesis	LPS2_pos	-0.443622	small	3.1.1.3
kidney	Ascending loop of Henle	Triacylglycerol synthesis	LPS3_pos	0.645539	moderate	3.1.1.23
kidney	Ascending loop of Henle	Triacylglycerol synthesis	LPSe_pos	-0.25881	small	3.1.1.3
kidney	Ascending loop of Henle	Glycerophospholipid metabolism	PETOHMr_hs_pos	0.182289	negligible	2.1.1.17
kidney	Ascending loop of Henle	Glycine, serine, alanine and threonine metabolism	PGCD_pos	-1.01076	large	1.1.1.95
kidney	Ascending loop of Henle	Triacylglycerol synthesis	PPAP_pos	-0.54329	moderate	3.1.3.4
kidney	Ascending loop of Henle	Glycine, serine, alanine and threonine metabolism	PSERT_pos	-1.01076	large	2.6.1.52
kidney	Ascending loop of Henle	Glycine, serine, alanine and threonine metabolism	PSP_L_pos	-1.01076	large	3.1.3.3
kidney	Ascending loop of Henle	Lysine metabolism	SACCD3m_pos	0.410358	small	1.5.1.8
kidney	Ascending loop of Henle	Lysine metabolism	SACCD4m_pos	0.304037	small	1.5.1.10
kidney	Ascending loop of Henle	Glycine, serine, alanine and threonine metabolism	r0160_pos	-1.01066	large	2.6.1.51
kidney	Ascending loop of Henle	Lysine metabolism	r0450_pos	0.0591688	negligible	2.6.1.39
kidney	Ascending loop of Henle	Lysine metabolism	r0525_pos	0.507335	moderate	1.5.1.9
kidney	Ascending loop of Henle	Lysine metabolism	r0525_neg	0.304037	small	1.5.1.9
kidney	Ascending loop of Henle	Lysine metabolism	r0594_pos	0.534355	moderate	1.2.1.31
kidney	Collecting duct principal cell	Lysine metabolism	2OXOADOXm_pos	0.57983	moderate	2.3.1.61
kidney	Collecting duct principal cell	Lysine metabolism	AATAi_pos	0.949896	large	2.6.1.39
kidney	Collecting duct principal cell	Lysine metabolism	AATAi_neg	0.690638	moderate	2.6.1.39
kidney	Collecting duct principal cell	Triacylglycerol synthesis	AGPAT1_pos	-0.843965	large	2.3.1.51
kidney	Collecting duct principal cell	Glycine, serine, alanine and threonine metabolism	BHMT_pos	-0.00809128	negligible	2.1.1.5
kidney	Collecting duct principal cell	Glycerophospholipid metabolism	CDIPTr_pos	-0.74011	moderate	2.7.8.11
kidney	Collecting duct principal cell	Glycerophospholipid metabolism	CDS_pos	-0.74011	moderate	2.7.7.41
kidney	Collecting duct principal cell	Glycerophospholipid metabolism	CHLP_pos	0.39049	small	2.7.7.15
kidney	Collecting duct principal cell	Glycine, serine, alanine and threonine metabolism	CHOLD2m_pos	0.545069	moderate	1.1.99.1
kidney	Collecting duct principal cell	Glycerophospholipid metabolism	DAGKn_hs_pos	-1.31309	large	2.7.1.107
kidney	Collecting duct principal cell	Glycine, serine, alanine and threonine metabolism	DMGDHm_pos	-0.00809128	negligible	1.5.99.2
kidney	Collecting duct principal cell	Glycine, serine, alanine and threonine metabolism	GNMT_pos	0.0474196	negligible	2.1.1.20
kidney	Collecting duct principal cell	Triacylglycerol synthesis	GPAM_hs_pos	-0.843965	large	2.3.1.15
kidney	Collecting duct principal cell	Lysine metabolism	LPCOXp_pos	0.949896	large	1.5.3.7
kidney	Collecting duct principal cell	Triacylglycerol synthesis	LPS_pos	-0.862406	large	3.1.1.3
kidney	Collecting duct principal cell	Triacylglycerol synthesis	LPS2_pos	-0.694965	moderate	3.1.1.3
kidney	Collecting duct principal cell	Triacylglycerol synthesis	LPS3_pos	0.00361293	negligible	3.1.1.23
kidney	Collecting duct principal cell	Triacylglycerol synthesis	LPSe_pos	-0.741589	moderate	3.1.1.3
kidney	Collecting duct principal cell	Glycerophospholipid metabolism	PETOHMr_hs_pos	0.21295	small	2.1.1.17
kidney	Collecting duct principal cell	Glycine, serine, alanine and threonine metabolism	PGCD_pos	-0.849084	large	1.1.1.95
kidney	Collecting duct principal cell	Triacylglycerol synthesis	PPAP_pos	-0.668093	moderate	3.1.3.4
kidney	Collecting duct principal cell	Glycine, serine, alanine and threonine metabolism	PSERT_pos	-0.849084	large	2.6.1.52
kidney	Collecting duct principal cell	Glycine, serine, alanine and threonine metabolism	PSP_L_pos	-0.849084	large	3.1.3.3
kidney	Collecting duct principal cell	Lysine metabolism	SACCD3m_pos	0.747403	moderate	1.5.1.8
kidney	Collecting duct principal cell	Lysine metabolism	SACCD4m_pos	0.705177	moderate	1.5.1.10
kidney	Collecting duct principal cell	Glycine, serine, alanine and threonine metabolism	r0160_pos	-0.849054	large	2.6.1.51
kidney	Collecting duct principal cell	Lysine metabolism	r0450_pos	0.690831	moderate	2.6.1.39
kidney	Collecting duct principal cell	Lysine metabolism	r0525_pos	0.778982	moderate	1.5.1.9
kidney	Collecting duct principal cell	Lysine metabolism	r0525_neg	0.705177	moderate	1.5.1.9
kidney	Collecting duct principal cell	Lysine metabolism	r0594_pos	0.816659	large	1.2.1.31
kidney	Podocytes	Lysine metabolism	2OXOADOXm_pos	0.119099	negligible	2.3.1.61
kidney	Podocytes	Lysine metabolism	AATAi_pos	0.427527	small	2.6.1.39
kidney	Podocytes	Lysine metabolism	AATAi_neg	0.335225	small	2.6.1.39
kidney	Podocytes	Triacylglycerol synthesis	AGPAT1_pos	-0.716769	moderate	2.3.1.51
kidney	Podocytes	Glycine, serine, alanine and threonine metabolism	BHMT_pos	-0.326246	small	2.1.1.5
kidney	Podocytes	Glycerophospholipid metabolism	CDIPTr_pos	-0.957463	large	2.7.8.11
kidney	Podocytes	Glycerophospholipid metabolism	CDS_pos	-0.957463	large	2.7.7.41
kidney	Podocytes	Glycerophospholipid metabolism	CHLP_pos	-0.585487	moderate	2.7.7.15
kidney	Podocytes	Glycine, serine, alanine and threonine metabolism	CHOLD2m_pos	0.207374	small	1.1.99.1
kidney	Podocytes	Glycerophospholipid metabolism	DAGKn_hs_pos	-1.45735	large	2.7.1.107
kidney	Podocytes	Glycine, serine, alanine and threonine metabolism	DMGDHm_pos	-0.326246	small	1.5.99.2
kidney	Podocytes	Glycine, serine, alanine and threonine metabolism	GNMT_pos	-0.355917	small	2.1.1.20
kidney	Podocytes	Triacylglycerol synthesis	GPAM_hs_pos	-0.716769	moderate	2.3.1.15
kidney	Podocytes	Lysine metabolism	LPCOXp_pos	0.427527	small	1.5.3.7
kidney	Podocytes	Triacylglycerol synthesis	LPS_pos	-0.701154	moderate	3.1.1.3
kidney	Podocytes	Triacylglycerol synthesis	LPS2_pos	-0.377956	small	3.1.1.3
kidney	Podocytes	Triacylglycerol synthesis	LPS3_pos	-0.363808	small	3.1.1.23
kidney	Podocytes	Triacylglycerol synthesis	LPSe_pos	-0.730266	moderate	3.1.1.3
kidney	Podocytes	Glycerophospholipid metabolism	PETOHMr_hs_pos	-0.501151	moderate	2.1.1.17
kidney	Podocytes	Glycine, serine, alanine and threonine metabolism	PGCD_pos	-0.851762	large	1.1.1.95
kidney	Podocytes	Triacylglycerol synthesis	PPAP_pos	-0.728056	moderate	3.1.3.4
kidney	Podocytes	Glycine, serine, alanine and threonine metabolism	PSERT_pos	-0.851762	large	2.6.1.52
kidney	Podocytes	Glycine, serine, alanine and threonine metabolism	PSP_L_pos	-0.851762	large	3.1.3.3
kidney	Podocytes	Lysine metabolism	SACCD3m_pos	0.162919	negligible	1.5.1.8
kidney	Podocytes	Lysine metabolism	SACCD4m_pos	0.542637	moderate	1.5.1.10
kidney	Podocytes	Glycine, serine, alanine and threonine metabolism	r0160_pos	-0.852199	large	2.6.1.51
kidney	Podocytes	Lysine metabolism	r0450_pos	0.33541	small	2.6.1.39
kidney	Podocytes	Lysine metabolism	r0525_pos	0.215378	small	1.5.1.9
kidney	Podocytes	Lysine metabolism	r0525_neg	0.542637	moderate	1.5.1.9
kidney	Podocytes	Lysine metabolism	r0594_pos	0.293467	small	1.2.1.31
kidney	Macrophages	Lysine metabolism	2OXOADOXm_pos	0.762561	moderate	2.3.1.61
kidney	Macrophages	Lysine metabolism	AATAi_pos	0.981431	large	2.6.1.39
kidney	Macrophages	Lysine metabolism	AATAi_neg	0.71836	moderate	2.6.1.39
kidney	Macrophages	Triacylglycerol synthesis	AGPAT1_pos	0.263208	small	2.3.1.51
kidney	Macrophages	Glycine, serine, alanine and threonine metabolism	BHMT_pos	0.632	moderate	2.1.1.5
kidney	Macrophages	Glycerophospholipid metabolism	CDIPTr_pos	-0.442422	small	2.7.8.11
kidney	Macrophages	Glycerophospholipid metabolism	CDS_pos	-0.442422	small	2.7.7.41
kidney	Macrophages	Glycerophospholipid metabolism	CHLP_pos	0.213389	small	2.7.7.15
kidney	Macrophages	Glycine, serine, alanine and threonine metabolism	CHOLD2m_pos	0.852692	large	1.1.99.1
kidney	Macrophages	Glycerophospholipid metabolism	DAGKn_hs_pos	-0.272959	small	2.7.1.107
kidney	Macrophages	Glycine, serine, alanine and threonine metabolism	DMGDHm_pos	0.632	moderate	1.5.99.2
kidney	Macrophages	Glycine, serine, alanine and threonine metabolism	GNMT_pos	0.505691	moderate	2.1.1.20
kidney	Macrophages	Triacylglycerol synthesis	GPAM_hs_pos	0.263208	small	2.3.1.15
kidney	Macrophages	Lysine metabolism	LPCOXp_pos	0.981431	large	1.5.3.7
kidney	Macrophages	Triacylglycerol synthesis	LPS_pos	-0.0289944	negligible	3.1.1.3
kidney	Macrophages	Triacylglycerol synthesis	LPS2_pos	0.0111171	negligible	3.1.1.3
kidney	Macrophages	Triacylglycerol synthesis	LPS3_pos	0.294169	small	3.1.1.23
kidney	Macrophages	Triacylglycerol synthesis	LPSe_pos	0.0264108	negligible	3.1.1.3
kidney	Macrophages	Glycerophospholipid metabolism	PETOHMr_hs_pos	0.261779	small	2.1.1.17
kidney	Macrophages	Glycine, serine, alanine and threonine metabolism	PGCD_pos	-0.356174	small	1.1.1.95
kidney	Macrophages	Triacylglycerol synthesis	PPAP_pos	-0.0174907	negligible	3.1.3.4
kidney	Macrophages	Glycine, serine, alanine and threonine metabolism	PSERT_pos	-0.356174	small	2.6.1.52
kidney	Macrophages	Glycine, serine, alanine and threonine metabolism	PSP_L_pos	-0.356174	small	3.1.3.3
kidney	Macrophages	Lysine metabolism	SACCD3m_pos	0.91489	large	1.5.1.8
kidney	Macrophages	Lysine metabolism	SACCD4m_pos	1.01241	large	1.5.1.10
kidney	Macrophages	Glycine, serine, alanine and threonine metabolism	r0160_pos	-0.356135	small	2.6.1.51
kidney	Macrophages	Lysine metabolism	r0450_pos	0.718524	moderate	2.6.1.39
kidney	Macrophages	Lysine metabolism	r0525_pos	0.936903	large	1.5.1.9
kidney	Macrophages	Lysine metabolism	r0525_neg	1.01241	large	1.5.1.9
kidney	Macrophages	Lysine metabolism	r0594_pos	0.999229	large	1.2.1.31
kidney	Collecting duct intercalated cell	Lysine metabolism	2OXOADOXm_pos	0.419887	small	2.3.1.61
kidney	Collecting duct intercalated cell	Lysine metabolism	AATAi_pos	0.762761	moderate	2.6.1.39
kidney	Collecting duct intercalated cell	Lysine metabolism	AATAi_neg	0.415344	small	2.6.1.39
kidney	Collecting duct intercalated cell	Triacylglycerol synthesis	AGPAT1_pos	-0.615701	moderate	2.3.1.51
kidney	Collecting duct intercalated cell	Glycine, serine, alanine and threonine metabolism	BHMT_pos	0.207277	small	2.1.1.5
kidney	Collecting duct intercalated cell	Glycerophospholipid metabolism	CDIPTr_pos	-0.864932	large	2.7.8.11
kidney	Collecting duct intercalated cell	Glycerophospholipid metabolism	CDS_pos	-0.864932	large	2.7.7.41
kidney	Collecting duct intercalated cell	Glycerophospholipid metabolism	CHLP_pos	0.256028	small	2.7.7.15
kidney	Collecting duct intercalated cell	Glycine, serine, alanine and threonine metabolism	CHOLD2m_pos	0.668925	moderate	1.1.99.1
kidney	Collecting duct intercalated cell	Glycerophospholipid metabolism	DAGKn_hs_pos	-0.989084	large	2.7.1.107
kidney	Collecting duct intercalated cell	Glycine, serine, alanine and threonine metabolism	DMGDHm_pos	0.207277	small	1.5.99.2
kidney	Collecting duct intercalated cell	Glycine, serine, alanine and threonine metabolism	GNMT_pos	0.348989	small	2.1.1.20
kidney	Collecting duct intercalated cell	Triacylglycerol synthesis	GPAM_hs_pos	-0.615701	moderate	2.3.1.15
kidney	Collecting duct intercalated cell	Lysine metabolism	LPCOXp_pos	0.762761	moderate	1.5.3.7
kidney	Collecting duct intercalated cell	Triacylglycerol synthesis	LPS_pos	-0.665871	moderate	3.1.1.3
kidney	Collecting duct intercalated cell	Triacylglycerol synthesis	LPS2_pos	-0.685567	moderate	3.1.1.3
kidney	Collecting duct intercalated cell	Triacylglycerol synthesis	LPS3_pos	-0.125526	negligible	3.1.1.23
kidney	Collecting duct intercalated cell	Triacylglycerol synthesis	LPSe_pos	-0.606149	moderate	3.1.1.3
kidney	Collecting duct intercalated cell	Glycerophospholipid metabolism	PETOHMr_hs_pos	0.103062	negligible	2.1.1.17
kidney	Collecting duct intercalated cell	Glycine, serine, alanine and threonine metabolism	PGCD_pos	-0.890515	large	1.1.1.95
kidney	Collecting duct intercalated cell	Triacylglycerol synthesis	PPAP_pos	-0.4228	small	3.1.3.4
kidney	Collecting duct intercalated cell	Glycine, serine, alanine and threonine metabolism	PSERT_pos	-0.890515	large	2.6.1.52
kidney	Collecting duct intercalated cell	Glycine, serine, alanine and threonine metabolism	PSP_L_pos	-0.890515	large	3.1.3.3
kidney	Collecting duct intercalated cell	Lysine metabolism	SACCD3m_pos	0.556693	moderate	1.5.1.8
kidney	Collecting duct intercalated cell	Lysine metabolism	SACCD4m_pos	0.556189	moderate	1.5.1.10
kidney	Collecting duct intercalated cell	Glycine, serine, alanine and threonine metabolism	r0160_pos	-0.890456	large	2.6.1.51
kidney	Collecting duct intercalated cell	Lysine metabolism	r0450_pos	0.415527	small	2.6.1.39
kidney	Collecting duct intercalated cell	Lysine metabolism	r0525_pos	0.593427	moderate	1.5.1.9
kidney	Collecting duct intercalated cell	Lysine metabolism	r0525_neg	0.556189	moderate	1.5.1.9
kidney	Collecting duct intercalated cell	Lysine metabolism	r0594_pos	0.642784	moderate	1.2.1.31
kidney	B lymph	Lysine metabolism	2OXOADOXm_pos	0.893538	large	2.3.1.61
kidney	B lymph	Lysine metabolism	AATAi_pos	1.51536	large	2.6.1.39
kidney	B lymph	Lysine metabolism	AATAi_neg	1.57969	large	2.6.1.39
kidney	B lymph	Triacylglycerol synthesis	AGPAT1_pos	-0.0187099	negligible	2.3.1.51
kidney	B lymph	Glycine, serine, alanine and threonine metabolism	BHMT_pos	0.41897	small	2.1.1.5
kidney	B lymph	Glycerophospholipid metabolism	CDIPTr_pos	-0.858153	large	2.7.8.11
kidney	B lymph	Glycerophospholipid metabolism	CDS_pos	-0.858153	large	2.7.7.41
kidney	B lymph	Glycerophospholipid metabolism	CHLP_pos	-0.0348329	negligible	2.7.7.15
kidney	B lymph	Glycine, serine, alanine and threonine metabolism	CHOLD2m_pos	1.1051	large	1.1.99.1
kidney	B lymph	Glycerophospholipid metabolism	DAGKn_hs_pos	-1.01938	large	2.7.1.107
kidney	B lymph	Glycine, serine, alanine and threonine metabolism	DMGDHm_pos	0.41897	small	1.5.99.2
kidney	B lymph	Glycine, serine, alanine and threonine metabolism	GNMT_pos	0.202447	small	2.1.1.20
kidney	B lymph	Triacylglycerol synthesis	GPAM_hs_pos	-0.0187099	negligible	2.3.1.15
kidney	B lymph	Lysine metabolism	LPCOXp_pos	1.51536	large	1.5.3.7
kidney	B lymph	Triacylglycerol synthesis	LPS_pos	0.0367949	negligible	3.1.1.3
kidney	B lymph	Triacylglycerol synthesis	LPS2_pos	0.270555	small	3.1.1.3
kidney	B lymph	Triacylglycerol synthesis	LPS3_pos	0.341676	small	3.1.1.23
kidney	B lymph	Triacylglycerol synthesis	LPSe_pos	0.0311943	negligible	3.1.1.3
kidney	B lymph	Glycerophospholipid metabolism	PETOHMr_hs_pos	-0.173591	negligible	2.1.1.17
kidney	B lymph	Glycine, serine, alanine and threonine metabolism	PGCD_pos	-1.29487	large	1.1.1.95
kidney	B lymph	Triacylglycerol synthesis	PPAP_pos	-0.930684	large	3.1.3.4
kidney	B lymph	Glycine, serine, alanine and threonine metabolism	PSERT_pos	-1.29487	large	2.6.1.52
kidney	B lymph	Glycine, serine, alanine and threonine metabolism	PSP_L_pos	-1.29487	large	3.1.3.3
kidney	B lymph	Lysine metabolism	SACCD3m_pos	1.29879	large	1.5.1.8
kidney	B lymph	Lysine metabolism	SACCD4m_pos	1.53384	large	1.5.1.10
kidney	B lymph	Glycine, serine, alanine and threonine metabolism	r0160_pos	-1.29475	large	2.6.1.51
kidney	B lymph	Lysine metabolism	r0450_pos	1.57988	large	2.6.1.39
kidney	B lymph	Lysine metabolism	r0525_pos	1.34643	large	1.5.1.9
kidney	B lymph	Lysine metabolism	r0525_neg	1.53384	large	1.5.1.9
kidney	B lymph	Lysine metabolism	r0594_pos	1.48891	large	1.2.1.31
liver	Hepatocytes	Lysine metabolism	2OXOADOXm_pos	1.24997	large	2.3.1.61
liver	Hepatocytes	Lysine metabolism	AATAi_pos	1.07148	large	2.6.1.39
liver	Hepatocytes	Lysine metabolism	AATAi_neg	0.90244	large	2.6.1.39
liver	Hepatocytes	Triacylglycerol synthesis	AGPAT1_pos	-0.018906	negligible	2.3.1.51
liver	Hepatocytes	Glycine, serine, alanine and threonine metabolism	BHMT_pos	0.94354	large	2.1.1.5
liver	Hepatocytes	Glycerophospholipid metabolism	CDIPTr_pos	0.226207	small	2.7.8.11
liver	Hepatocytes	Glycerophospholipid metabolism	CDS_pos	0.226207	small	2.7.7.41
liver	Hepatocytes	Glycerophospholipid metabolism	CHLP_pos	1.34681	large	2.7.7.15
liver	Hepatocytes	Glycine, serine, alanine and threonine metabolism	CHOLD2m_pos	0.988997	large	1.1.99.1
liver	Hepatocytes	Glycerophospholipid metabolism	DAGKn_hs_pos	0.651481	moderate	2.7.1.107
liver	Hepatocytes	Glycine, serine, alanine and threonine metabolism	DMGDHm_pos	0.94354	large	1.5.99.2
liver	Hepatocytes	Glycine, serine, alanine and threonine metabolism	GNMT_pos	0.735085	moderate	2.1.1.20
liver	Hepatocytes	Triacylglycerol synthesis	GPAM_hs_pos	-0.018906	negligible	2.3.1.15
liver	Hepatocytes	Lysine metabolism	LPCOXp_pos	1.07148	large	1.5.3.7
liver	Hepatocytes	Triacylglycerol synthesis	LPS_pos	-0.599127	moderate	3.1.1.3
liver	Hepatocytes	Triacylglycerol synthesis	LPS2_pos	-0.841252	large	3.1.1.3
liver	Hepatocytes	Triacylglycerol synthesis	LPS3_pos	-0.452932	small	3.1.1.23
liver	Hepatocytes	Triacylglycerol synthesis	LPSe_pos	-0.571986	moderate	3.1.1.3
liver	Hepatocytes	Glycerophospholipid metabolism	PETOHMr_hs_pos	1.49567	large	2.1.1.17
liver	Hepatocytes	Glycine, serine, alanine and threonine metabolism	PGCD_pos	0.494675	small	1.1.1.95
liver	Hepatocytes	Triacylglycerol synthesis	PPAP_pos	0.486722	small	3.1.3.4
liver	Hepatocytes	Glycine, serine, alanine and threonine metabolism	PSERT_pos	0.494675	small	2.6.1.52
liver	Hepatocytes	Glycine, serine, alanine and threonine metabolism	PSP_L_pos	0.494675	small	3.1.3.3
liver	Hepatocytes	Lysine metabolism	SACCD3m_pos	1.22699	large	1.5.1.8
liver	Hepatocytes	Lysine metabolism	SACCD4m_pos	1.41469	large	1.5.1.10
liver	Hepatocytes	Glycine, serine, alanine and threonine metabolism	r0160_pos	0.49477	small	2.6.1.51
liver	Hepatocytes	Lysine metabolism	r0450_pos	0.902502	large	2.6.1.39
liver	Hepatocytes	Lysine metabolism	r0525_pos	1.24967	large	1.5.1.9
liver	Hepatocytes	Lysine metabolism	r0525_neg	1.41469	large	1.5.1.9
liver	Hepatocytes	Lysine metabolism	r0594_pos	1.33507	large	1.2.1.31
liver	Endothelial	Lysine metabolism	2OXOADOXm_pos	2.17655	large	2.3.1.61
liver	Endothelial	Lysine metabolism	AATAi_pos	1.89527	large	2.6.1.39
liver	Endothelial	Lysine metabolism	AATAi_neg	1.43584	large	2.6.1.39
liver	Endothelial	Triacylglycerol synthesis	AGPAT1_pos	0.745004	moderate	2.3.1.51
liver	Endothelial	Glycine, serine, alanine and threonine metabolism	BHMT_pos	1.84018	large	2.1.1.5
liver	Endothelial	Glycerophospholipid metabolism	CDIPTr_pos	0.637027	moderate	2.7.8.11
liver	Endothelial	Glycerophospholipid metabolism	CDS_pos	0.637027	moderate	2.7.7.41
liver	Endothelial	Glycerophospholipid metabolism	CHLP_pos	2.03126	large	2.7.7.15
liver	Endothelial	Glycine, serine, alanine and threonine metabolism	CHOLD2m_pos	1.81622	large	1.1.99.1
liver	Endothelial	Glycerophospholipid metabolism	DAGKn_hs_pos	1.22569	large	2.7.1.107
liver	Endothelial	Glycine, serine, alanine and threonine metabolism	DMGDHm_pos	1.84018	large	1.5.99.2
liver	Endothelial	Glycine, serine, alanine and threonine metabolism	GNMT_pos	1.61681	large	2.1.1.20
liver	Endothelial	Triacylglycerol synthesis	GPAM_hs_pos	0.745004	moderate	2.3.1.15
liver	Endothelial	Lysine metabolism	LPCOXp_pos	1.89527	large	1.5.3.7
liver	Endothelial	Triacylglycerol synthesis	LPS_pos	0.25508	small	3.1.1.3
liver	Endothelial	Triacylglycerol synthesis	LPS2_pos	-0.174763	negligible	3.1.1.3
liver	Endothelial	Triacylglycerol synthesis	LPS3_pos	-0.388981	small	3.1.1.23
liver	Endothelial	Triacylglycerol synthesis	LPSe_pos	0.339988	small	3.1.1.3
liver	Endothelial	Glycerophospholipid metabolism	PETOHMr_hs_pos	2.158	large	2.1.1.17
liver	Endothelial	Glycine, serine, alanine and threonine metabolism	PGCD_pos	1.13657	large	1.1.1.95
liver	Endothelial	Triacylglycerol synthesis	PPAP_pos	1.09763	large	3.1.3.4
liver	Endothelial	Glycine, serine, alanine and threonine metabolism	PSERT_pos	1.13657	large	2.6.1.52
liver	Endothelial	Glycine, serine, alanine and threonine metabolism	PSP_L_pos	1.13657	large	3.1.3.3
liver	Endothelial	Lysine metabolism	SACCD3m_pos	2.10783	large	1.5.1.8
liver	Endothelial	Lysine metabolism	SACCD4m_pos	1.75924	large	1.5.1.10
liver	Endothelial	Glycine, serine, alanine and threonine metabolism	r0160_pos	1.13682	large	2.6.1.51
liver	Endothelial	Lysine metabolism	r0450_pos	1.43595	large	2.6.1.39
liver	Endothelial	Lysine metabolism	r0525_pos	2.15098	large	1.5.1.9
liver	Endothelial	Lysine metabolism	r0525_neg	1.75924	large	1.5.1.9
liver	Endothelial	Lysine metabolism	r0594_pos	2.22098	large	1.2.1.31
liver	Kupffer cells	Lysine metabolism	2OXOADOXm_pos	2.4628	large	2.3.1.61
liver	Kupffer cells	Lysine metabolism	AATAi_pos	2.06233	large	2.6.1.39
liver	Kupffer cells	Lysine metabolism	AATAi_neg	1.44248	large	2.6.1.39
liver	Kupffer cells	Triacylglycerol synthesis	AGPAT1_pos	1.02745	large	2.3.1.51
liver	Kupffer cells	Glycine, serine, alanine and threonine metabolism	BHMT_pos	2.05977	large	2.1.1.5
liver	Kupffer cells	Glycerophospholipid metabolism	CDIPTr_pos	0.675468	moderate	2.7.8.11
liver	Kupffer cells	Glycerophospholipid metabolism	CDS_pos	0.675468	moderate	2.7.7.41
liver	Kupffer cells	Glycerophospholipid metabolism	CHLP_pos	1.92723	large	2.7.7.15
liver	Kupffer cells	Glycine, serine, alanine and threonine metabolism	CHOLD2m_pos	2.05196	large	1.1.99.1
liver	Kupffer cells	Glycerophospholipid metabolism	DAGKn_hs_pos	1.52784	large	2.7.1.107
liver	Kupffer cells	Glycine, serine, alanine and threonine metabolism	DMGDHm_pos	2.05977	large	1.5.99.2
liver	Kupffer cells	Glycine, serine, alanine and threonine metabolism	GNMT_pos	1.87193	large	2.1.1.20
liver	Kupffer cells	Triacylglycerol synthesis	GPAM_hs_pos	1.02745	large	2.3.1.15
liver	Kupffer cells	Lysine metabolism	LPCOXp_pos	2.06233	large	1.5.3.7
liver	Kupffer cells	Triacylglycerol synthesis	LPS_pos	0.275389	small	3.1.1.3
liver	Kupffer cells	Triacylglycerol synthesis	LPS2_pos	-0.167682	negligible	3.1.1.3
liver	Kupffer cells	Triacylglycerol synthesis	LPS3_pos	0.244895	small	3.1.1.23
liver	Kupffer cells	Triacylglycerol synthesis	LPSe_pos	0.368774	small	3.1.1.3
liver	Kupffer cells	Glycerophospholipid metabolism	PETOHMr_hs_pos	2.09243	large	2.1.1.17
liver	Kupffer cells	Glycine, serine, alanine and threonine metabolism	PGCD_pos	1.35659	large	1.1.1.95
liver	Kupffer cells	Triacylglycerol synthesis	PPAP_pos	1.13798	large	3.1.3.4
liver	Kupffer cells	Glycine, serine, alanine and threonine metabolism	PSERT_pos	1.35659	large	2.6.1.52
liver	Kupffer cells	Glycine, serine, alanine and threonine metabolism	PSP_L_pos	1.35659	large	3.1.3.3
liver	Kupffer cells	Lysine metabolism	SACCD3m_pos	2.31697	large	1.5.1.8
liver	Kupffer cells	Lysine metabolism	SACCD4m_pos	2.22681	large	1.5.1.10
liver	Kupffer cells	Glycine, serine, alanine and threonine metabolism	r0160_pos	1.3568	large	2.6.1.51
liver	Kupffer cells	Lysine metabolism	r0450_pos	1.44272	large	2.6.1.39
liver	Kupffer cells	Lysine metabolism	r0525_pos	2.36655	large	1.5.1.9
liver	Kupffer cells	Lysine metabolism	r0525_neg	2.22681	large	1.5.1.9
liver	Kupffer cells	Lysine metabolism	r0594_pos	2.43889	large	1.2.1.31
liver	Hepatic stellate cells	Lysine metabolism	2OXOADOXm_pos	2.19142	large	2.3.1.61
liver	Hepatic stellate cells	Lysine metabolism	AATAi_pos	1.84019	large	2.6.1.39
liver	Hepatic stellate cells	Lysine metabolism	AATAi_neg	1.23572	large	2.6.1.39
liver	Hepatic stellate cells	Triacylglycerol synthesis	AGPAT1_pos	0.769914	moderate	2.3.1.51
liver	Hepatic stellate cells	Glycine, serine, alanine and threonine metabolism	BHMT_pos	1.8396	large	2.1.1.5
liver	Hepatic stellate cells	Glycerophospholipid metabolism	CDIPTr_pos	0.630145	moderate	2.7.8.11
liver	Hepatic stellate cells	Glycerophospholipid metabolism	CDS_pos	0.630145	moderate	2.7.7.41
liver	Hepatic stellate cells	Glycerophospholipid metabolism	CHLP_pos	1.84372	large	2.7.7.15
liver	Hepatic stellate cells	Glycine, serine, alanine and threonine metabolism	CHOLD2m_pos	1.80449	large	1.1.99.1
liver	Hepatic stellate cells	Glycerophospholipid metabolism	DAGKn_hs_pos	1.41219	large	2.7.1.107
liver	Hepatic stellate cells	Glycine, serine, alanine and threonine metabolism	DMGDHm_pos	1.8396	large	1.5.99.2
liver	Hepatic stellate cells	Glycine, serine, alanine and threonine metabolism	GNMT_pos	1.69653	large	2.1.1.20
liver	Hepatic stellate cells	Triacylglycerol synthesis	GPAM_hs_pos	0.769914	moderate	2.3.1.15
liver	Hepatic stellate cells	Lysine metabolism	LPCOXp_pos	1.84019	large	1.5.3.7
liver	Hepatic stellate cells	Triacylglycerol synthesis	LPS_pos	0.114465	negligible	3.1.1.3
liver	Hepatic stellate cells	Triacylglycerol synthesis	LPS2_pos	-0.248821	small	3.1.1.3
liver	Hepatic stellate cells	Triacylglycerol synthesis	LPS3_pos	-0.0176634	negligible	3.1.1.23
liver	Hepatic stellate cells	Triacylglycerol synthesis	LPSe_pos	0.19011	negligible	3.1.1.3
liver	Hepatic stellate cells	Glycerophospholipid metabolism	PETOHMr_hs_pos	2.08573	large	2.1.1.17
liver	Hepatic stellate cells	Glycine, serine, alanine and threonine metabolism	PGCD_pos	1.05209	large	1.1.1.95
liver	Hepatic stellate cells	Triacylglycerol synthesis	PPAP_pos	1.12016	large	3.1.3.4
liver	Hepatic stellate cells	Glycine, serine, alanine and threonine metabolism	PSERT_pos	1.05209	large	2.6.1.52
liver	Hepatic stellate cells	Glycine, serine, alanine and threonine metabolism	PSP_L_pos	1.05209	large	3.1.3.3
liver	Hepatic stellate cells	Lysine metabolism	SACCD3m_pos	2.1003	large	1.5.1.8
liver	Hepatic stellate cells	Lysine metabolism	SACCD4m_pos	2.01718	large	1.5.1.10
liver	Hepatic stellate cells	Glycine, serine, alanine and threonine metabolism	r0160_pos	1.05233	large	2.6.1.51
liver	Hepatic stellate cells	Lysine metabolism	r0450_pos	1.23591	large	2.6.1.39
liver	Hepatic stellate cells	Lysine metabolism	r0525_pos	2.16261	large	1.5.1.9
liver	Hepatic stellate cells	Lysine metabolism	r0525_neg	2.01718	large	1.5.1.9
liver	Hepatic stellate cells	Lysine metabolism	r0594_pos	2.2752	large	1.2.1.31
liver	Cholangiocytes	Lysine metabolism	2OXOADOXm_pos	2.16449	large	2.3.1.61
liver	Cholangiocytes	Lysine metabolism	AATAi_pos	1.44408	large	2.6.1.39
liver	Cholangiocytes	Lysine metabolism	AATAi_neg	0.695161	moderate	2.6.1.39
liver	Cholangiocytes	Triacylglycerol synthesis	AGPAT1_pos	0.350637	small	2.3.1.51
liver	Cholangiocytes	Glycine, serine, alanine and threonine metabolism	BHMT_pos	1.45559	large	2.1.1.5
liver	Cholangiocytes	Glycerophospholipid metabolism	CDIPTr_pos	-0.23816	small	2.7.8.11
liver	Cholangiocytes	Glycerophospholipid metabolism	CDS_pos	-0.23816	small	2.7.7.41
liver	Cholangiocytes	Glycerophospholipid metabolism	CHLP_pos	0.958701	large	2.7.7.15
liver	Cholangiocytes	Glycine, serine, alanine and threonine metabolism	CHOLD2m_pos	1.30149	large	1.1.99.1
liver	Cholangiocytes	Glycerophospholipid metabolism	DAGKn_hs_pos	0.344351	small	2.7.1.107
liver	Cholangiocytes	Glycine, serine, alanine and threonine metabolism	DMGDHm_pos	1.45559	large	1.5.99.2
liver	Cholangiocytes	Glycine, serine, alanine and threonine metabolism	GNMT_pos	1.45287	large	2.1.1.20
liver	Cholangiocytes	Triacylglycerol synthesis	GPAM_hs_pos	0.350637	small	2.3.1.15
liver	Cholangiocytes	Lysine metabolism	LPCOXp_pos	1.44408	large	1.5.3.7
liver	Cholangiocytes	Triacylglycerol synthesis	LPS_pos	-0.304456	small	3.1.1.3
liver	Cholangiocytes	Triacylglycerol synthesis	LPS2_pos	-0.740576	moderate	3.1.1.3
liver	Cholangiocytes	Triacylglycerol synthesis	LPS3_pos	0.30481	small	3.1.1.23
liver	Cholangiocytes	Triacylglycerol synthesis	LPSe_pos	-0.131431	negligible	3.1.1.3
liver	Cholangiocytes	Glycerophospholipid metabolism	PETOHMr_hs_pos	1.14955	large	2.1.1.17
liver	Cholangiocytes	Glycine, serine, alanine and threonine metabolism	PGCD_pos	0.911313	large	1.1.1.95
liver	Cholangiocytes	Triacylglycerol synthesis	PPAP_pos	0.354936	small	3.1.3.4
liver	Cholangiocytes	Glycine, serine, alanine and threonine metabolism	PSERT_pos	0.911313	large	2.6.1.52
liver	Cholangiocytes	Glycine, serine, alanine and threonine metabolism	PSP_L_pos	0.911313	large	3.1.3.3
liver	Cholangiocytes	Lysine metabolism	SACCD3m_pos	2.08596	large	1.5.1.8
liver	Cholangiocytes	Lysine metabolism	SACCD4m_pos	2.32732	large	1.5.1.10
liver	Cholangiocytes	Glycine, serine, alanine and threonine metabolism	r0160_pos	0.911304	large	2.6.1.51
liver	Cholangiocytes	Lysine metabolism	r0450_pos	0.695391	moderate	2.6.1.39
liver	Cholangiocytes	Lysine metabolism	r0525_pos	2.16828	large	1.5.1.9
liver	Cholangiocytes	Lysine metabolism	r0525_neg	2.32732	large	1.5.1.9
liver	Cholangiocytes	Lysine metabolism	r0594_pos	2.24023	large	1.2.1.31
liver	Neutrophils	Lysine metabolism	2OXOADOXm_pos	1.1614	large	2.3.1.61
liver	Neutrophils	Lysine metabolism	AATAi_pos	0.984334	large	2.6.1.39
liver	Neutrophils	Lysine metabolism	AATAi_neg	1.02532	large	2.6.1.39
liver	Neutrophils	Triacylglycerol synthesis	AGPAT1_pos	-0.819469	large	2.3.1.51
liver	Neutrophils	Glycine, serine, alanine and threonine metabolism	BHMT_pos	0.538104	moderate	2.1.1.5
liver	Neutrophils	Glycerophospholipid metabolism	CDIPTr_pos	-0.243487	small	2.7.8.11
liver	Neutrophils	Glycerophospholipid metabolism	CDS_pos	-0.243487	small	2.7.7.41
liver	Neutrophils	Glycerophospholipid metabolism	CHLP_pos	1.16266	large	2.7.7.15
liver	Neutrophils	Glycine, serine, alanine and threonine metabolism	CHOLD2m_pos	0.713845	moderate	1.1.99.1
liver	Neutrophils	Glycerophospholipid metabolism	DAGKn_hs_pos	0.302088	small	2.7.1.107
liver	Neutrophils	Glycine, serine, alanine and threonine metabolism	DMGDHm_pos	0.538104	moderate	1.5.99.2
liver	Neutrophils	Glycine, serine, alanine and threonine metabolism	GNMT_pos	0.431165	small	2.1.1.20
liver	Neutrophils	Triacylglycerol synthesis	GPAM_hs_pos	-0.819469	large	2.3.1.15
liver	Neutrophils	Lysine metabolism	LPCOXp_pos	0.984334	large	1.5.3.7
liver	Neutrophils	Triacylglycerol synthesis	LPS_pos	-0.960204	large	3.1.1.3
liver	Neutrophils	Triacylglycerol synthesis	LPS2_pos	-1.29052	large	3.1.1.3
liver	Neutrophils	Triacylglycerol synthesis	LPS3_pos	-1.32938	large	3.1.1.23
liver	Neutrophils	Triacylglycerol synthesis	LPSe_pos	-1.0517	large	3.1.1.3
liver	Neutrophils	Glycerophospholipid metabolism	PETOHMr_hs_pos	1.16378	large	2.1.1.17
liver	Neutrophils	Glycine, serine, alanine and threonine metabolism	PGCD_pos	0.614428	moderate	1.1.1.95
liver	Neutrophils	Triacylglycerol synthesis	PPAP_pos	0.236359	small	3.1.3.4
liver	Neutrophils	Glycine, serine, alanine and threonine metabolism	PSERT_pos	0.614428	moderate	2.6.1.52
liver	Neutrophils	Glycine, serine, alanine and threonine metabolism	PSP_L_pos	0.614428	moderate	3.1.3.3
liver	Neutrophils	Lysine metabolism	SACCD3m_pos	1.15896	large	1.5.1.8
liver	Neutrophils	Lysine metabolism	SACCD4m_pos	1.13858	large	1.5.1.10
liver	Neutrophils	Glycine, serine, alanine and threonine metabolism	r0160_pos	0.614421	moderate	2.6.1.51
liver	Neutrophils	Lysine metabolism	r0450_pos	1.02551	large	2.6.1.39
liver	Neutrophils	Lysine metabolism	r0525_pos	1.18182	large	1.5.1.9
liver	Neutrophils	Lysine metabolism	r0525_neg	1.13858	large	1.5.1.9
liver	Neutrophils	Lysine metabolism	r0594_pos	1.24533	large	1.2.1.31
liver	T lymph / NK	Lysine metabolism	2OXOADOXm_pos	1.77032	large	2.3.1.61
liver	T lymph / NK	Lysine metabolism	AATAi_pos	1.583	large	2.6.1.39
liver	T lymph / NK	Lysine metabolism	AATAi_neg	1.31284	large	2.6.1.39
liver	T lymph / NK	Triacylglycerol synthesis	AGPAT1_pos	0.609099	moderate	2.3.1.51
liver	T lymph / NK	Glycine, serine, alanine and threonine metabolism	BHMT_pos	1.53587	large	2.1.1.5
liver	T lymph / NK	Glycerophospholipid metabolism	CDIPTr_pos	0.63972	moderate	2.7.8.11
liver	T lymph / NK	Glycerophospholipid metabolism	CDS_pos	0.63972	moderate	2.7.7.41
liver	T lymph / NK	Glycerophospholipid metabolism	CHLP_pos	1.88477	large	2.7.7.15
liver	T lymph / NK	Glycine, serine, alanine and threonine metabolism	CHOLD2m_pos	1.645	large	1.1.99.1
liver	T lymph / NK	Glycerophospholipid metabolism	DAGKn_hs_pos	1.47634	large	2.7.1.107
liver	T lymph / NK	Glycine, serine, alanine and threonine metabolism	DMGDHm_pos	1.53587	large	1.5.99.2
liver	T lymph / NK	Glycine, serine, alanine and threonine metabolism	GNMT_pos	1.28353	large	2.1.1.20
liver	T lymph / NK	Triacylglycerol synthesis	GPAM_hs_pos	0.609099	moderate	2.3.1.15
liver	T lymph / NK	Lysine metabolism	LPCOXp_pos	1.583	large	1.5.3.7
liver	T lymph / NK	Triacylglycerol synthesis	LPS_pos	-0.178125	negligible	3.1.1.3
liver	T lymph / NK	Triacylglycerol synthesis	LPS2_pos	-0.625721	moderate	3.1.1.3
liver	T lymph / NK	Triacylglycerol synthesis	LPS3_pos	-0.307764	small	3.1.1.23
liver	T lymph / NK	Triacylglycerol synthesis	LPSe_pos	-0.0239586	negligible	3.1.1.3
liver	T lymph / NK	Glycerophospholipid metabolism	PETOHMr_hs_pos	2.02571	large	2.1.1.17
liver	T lymph / NK	Glycine, serine, alanine and threonine metabolism	PGCD_pos	1.22875	large	1.1.1.95
liver	T lymph / NK	Triacylglycerol synthesis	PPAP_pos	1.15111	large	3.1.3.4
liver	T lymph / NK	Glycine, serine, alanine and threonine metabolism	PSERT_pos	1.22875	large	2.6.1.52
liver	T lymph / NK	Glycine, serine, alanine and threonine metabolism	PSP_L_pos	1.22875	large	3.1.3.3
liver	T lymph / NK	Lysine metabolism	SACCD3m_pos	1.79751	large	1.5.1.8
liver	T lymph / NK	Lysine metabolism	SACCD4m_pos	2.13721	large	1.5.1.10
liver	T lymph / NK	Glycine, serine, alanine and threonine metabolism	r0160_pos	1.22887	large	2.6.1.51
liver	T lymph / NK	Lysine metabolism	r0450_pos	1.31297	large	2.6.1.39
liver	T lymph / NK	Lysine metabolism	r0525_pos	1.82636	large	1.5.1.9
liver	T lymph / NK	Lysine metabolism	r0525_neg	2.13721	large	1.5.1.9
liver	T lymph / NK	Lysine metabolism	r0594_pos	1.93175	large	1.2.1.31
liver	B lymph	Lysine metabolism	2OXOADOXm_pos	1.31294	large	2.3.1.61
liver	B lymph	Lysine metabolism	AATAi_pos	1.21915	large	2.6.1.39
liver	B lymph	Lysine metabolism	AATAi_neg	0.812562	large	2.6.1.39
liver	B lymph	Triacylglycerol synthesis	AGPAT1_pos	1.25129	large	2.3.1.51
liver	B lymph	Glycine, serine, alanine and threonine metabolism	BHMT_pos	1.85074	large	2.1.1.5
liver	B lymph	Glycerophospholipid metabolism	CDIPTr_pos	0.87721	large	2.7.8.11
liver	B lymph	Glycerophospholipid metabolism	CDS_pos	0.87721	large	2.7.7.41
liver	B lymph	Glycerophospholipid metabolism	CHLP_pos	1.63779	large	2.7.7.15
liver	B lymph	Glycine, serine, alanine and threonine metabolism	CHOLD2m_pos	1.42303	large	1.1.99.1
liver	B lymph	Glycerophospholipid metabolism	DAGKn_hs_pos	1.37227	large	2.7.1.107
liver	B lymph	Glycine, serine, alanine and threonine metabolism	DMGDHm_pos	1.85074	large	1.5.99.2
liver	B lymph	Glycine, serine, alanine and threonine metabolism	GNMT_pos	1.39604	large	2.1.1.20
liver	B lymph	Triacylglycerol synthesis	GPAM_hs_pos	1.25129	large	2.3.1.15
liver	B lymph	Lysine metabolism	LPCOXp_pos	1.21915	large	1.5.3.7
liver	B lymph	Triacylglycerol synthesis	LPS_pos	0.593654	moderate	3.1.1.3
liver	B lymph	Triacylglycerol synthesis	LPS2_pos	0.369493	small	3.1.1.3
liver	B lymph	Triacylglycerol synthesis	LPS3_pos	0.494967	small	3.1.1.23
liver	B lymph	Triacylglycerol synthesis	LPSe_pos	0.728364	moderate	3.1.1.3
liver	B lymph	Glycerophospholipid metabolism	PETOHMr_hs_pos	1.87602	large	2.1.1.17
liver	B lymph	Glycine, serine, alanine and threonine metabolism	PGCD_pos	1.41163	large	1.1.1.95
liver	B lymph	Triacylglycerol synthesis	PPAP_pos	1.14431	large	3.1.3.4
liver	B lymph	Glycine, serine, alanine and threonine metabolism	PSERT_pos	1.41163	large	2.6.1.52
liver	B lymph	Glycine, serine, alanine and threonine metabolism	PSP_L_pos	1.41163	large	3.1.3.3
liver	B lymph	Lysine metabolism	SACCD3m_pos	1.22382	large	1.5.1.8
liver	B lymph	Lysine metabolism	SACCD4m_pos	0.805138	large	1.5.1.10
liver	B lymph	Glycine, serine, alanine and threonine metabolism	r0160_pos	1.4121	large	2.6.1.51
liver	B lymph	Lysine metabolism	r0450_pos	0.81247	large	2.6.1.39
liver	B lymph	Lysine metabolism	r0525_pos	1.23903	large	1.5.1.9
liver	B lymph	Lysine metabolism	r0525_neg	0.805138	large	1.5.1.9
liver	B lymph	Lysine metabolism	r0594_pos	1.21295	large	1.2.1.31
wat	Adipocyte	Lysine metabolism	2OXOADOXm_pos	0.103226	negligible	2.3.1.61
wat	Adipocyte	Lysine metabolism	AATAi_pos	-0.0413803	negligible	2.6.1.39
wat	Adipocyte	Lysine metabolism	AATAi_neg	-0.411045	small	2.6.1.39
wat	Adipocyte	Triacylglycerol synthesis	AGPAT1_pos	0.764156	moderate	2.3.1.51
wat	Adipocyte	Glycine, serine, alanine and threonine metabolism	BHMT_pos	0.271811	small	2.1.1.5
wat	Adipocyte	Glycerophospholipid metabolism	CDIPTr_pos	1.17351	large	2.7.8.11
wat	Adipocyte	Glycerophospholipid metabolism	CDS_pos	1.17351	large	2.7.7.41
wat	Adipocyte	Glycerophospholipid metabolism	CHLP_pos	0.791457	moderate	2.7.7.15
wat	Adipocyte	Glycine, serine, alanine and threonine metabolism	CHOLD2m_pos	0.331382	small	1.1.99.1
wat	Adipocyte	Glycerophospholipid metabolism	DAGKn_hs_pos	0.836212	large	2.7.1.107
wat	Adipocyte	Glycine, serine, alanine and threonine metabolism	DMGDHm_pos	0.271811	small	1.5.99.2
wat	Adipocyte	Glycine, serine, alanine and threonine metabolism	GNMT_pos	0.176073	negligible	2.1.1.20
wat	Adipocyte	Triacylglycerol synthesis	GPAM_hs_pos	0.764156	moderate	2.3.1.15
wat	Adipocyte	Lysine metabolism	LPCOXp_pos	-0.0413803	negligible	1.5.3.7
wat	Adipocyte	Triacylglycerol synthesis	LPS_pos	0.64279	moderate	3.1.1.3
wat	Adipocyte	Triacylglycerol synthesis	LPS2_pos	0.605754	moderate	3.1.1.3
wat	Adipocyte	Triacylglycerol synthesis	LPS3_pos	0.203072	small	3.1.1.23
wat	Adipocyte	Triacylglycerol synthesis	LPSe_pos	0.566596	moderate	3.1.1.3
wat	Adipocyte	Glycerophospholipid metabolism	PETOHMr_hs_pos	0.84211	large	2.1.1.17
wat	Adipocyte	Glycine, serine, alanine and threonine metabolism	PGCD_pos	0.00643329	negligible	1.1.1.95
wat	Adipocyte	Triacylglycerol synthesis	PPAP_pos	0.746977	moderate	3.1.3.4
wat	Adipocyte	Glycine, serine, alanine and threonine metabolism	PSERT_pos	0.00643329	negligible	2.6.1.52
wat	Adipocyte	Glycine, serine, alanine and threonine metabolism	PSP_L_pos	0.00643329	negligible	3.1.3.3
wat	Adipocyte	Lysine metabolism	SACCD3m_pos	-0.00827084	negligible	1.5.1.8
wat	Adipocyte	Lysine metabolism	SACCD4m_pos	-0.278855	small	1.5.1.10
wat	Adipocyte	Glycine, serine, alanine and threonine metabolism	r0160_pos	0.00676712	negligible	2.6.1.51
wat	Adipocyte	Lysine metabolism	r0450_pos	-0.411039	small	2.6.1.39
wat	Adipocyte	Lysine metabolism	r0525_pos	0.030473	negligible	1.5.1.9
wat	Adipocyte	Lysine metabolism	r0525_neg	-0.278855	small	1.5.1.9
wat	Adipocyte	Lysine metabolism	r0594_pos	0.0898581	negligible	1.2.1.31
wat	Macrophages	Lysine metabolism	2OXOADOXm_pos	-0.0375264	negligible	2.3.1.61
wat	Macrophages	Lysine metabolism	AATAi_pos	-0.270049	small	2.6.1.39
wat	Macrophages	Lysine metabolism	AATAi_neg	-0.468925	small	2.6.1.39
wat	Macrophages	Triacylglycerol synthesis	AGPAT1_pos	0.620248	moderate	2.3.1.51
wat	Macrophages	Glycine, serine, alanine and threonine metabolism	BHMT_pos	0.0683885	negligible	2.1.1.5
wat	Macrophages	Glycerophospholipid metabolism	CDIPTr_pos	1.20543	large	2.7.8.11
wat	Macrophages	Glycerophospholipid metabolism	CDS_pos	1.20543	large	2.7.7.41
wat	Macrophages	Glycerophospholipid metabolism	CHLP_pos	0.556155	moderate	2.7.7.15
wat	Macrophages	Glycine, serine, alanine and threonine metabolism	CHOLD2m_pos	-0.0401687	negligible	1.1.99.1
wat	Macrophages	Glycerophospholipid metabolism	DAGKn_hs_pos	0.80008	large	2.7.1.107
wat	Macrophages	Glycine, serine, alanine and threonine metabolism	DMGDHm_pos	0.0683885	negligible	1.5.99.2
wat	Macrophages	Glycine, serine, alanine and threonine metabolism	GNMT_pos	-0.0249932	negligible	2.1.1.20
wat	Macrophages	Triacylglycerol synthesis	GPAM_hs_pos	0.620248	moderate	2.3.1.15
wat	Macrophages	Lysine metabolism	LPCOXp_pos	-0.270049	small	1.5.3.7
wat	Macrophages	Triacylglycerol synthesis	LPS_pos	0.620296	moderate	3.1.1.3
wat	Macrophages	Triacylglycerol synthesis	LPS2_pos	0.671509	moderate	3.1.1.3
wat	Macrophages	Triacylglycerol synthesis	LPS3_pos	0.239109	small	3.1.1.23
wat	Macrophages	Triacylglycerol synthesis	LPSe_pos	0.548269	moderate	3.1.1.3
wat	Macrophages	Glycerophospholipid metabolism	PETOHMr_hs_pos	0.544894	moderate	2.1.1.17
wat	Macrophages	Glycine, serine, alanine and threonine metabolism	PGCD_pos	0.024376	negligible	1.1.1.95
wat	Macrophages	Triacylglycerol synthesis	PPAP_pos	0.553974	moderate	3.1.3.4
wat	Macrophages	Glycine, serine, alanine and threonine metabolism	PSERT_pos	0.024376	negligible	2.6.1.52
wat	Macrophages	Glycine, serine, alanine and threonine metabolism	PSP_L_pos	0.024376	negligible	3.1.3.3
wat	Macrophages	Lysine metabolism	SACCD3m_pos	-0.224551	small	1.5.1.8
wat	Macrophages	Lysine metabolism	SACCD4m_pos	-0.273308	small	1.5.1.10
wat	Macrophages	Glycine, serine, alanine and threonine metabolism	r0160_pos	0.0247234	negligible	2.6.1.51
wat	Macrophages	Lysine metabolism	r0450_pos	-0.468958	small	2.6.1.39
wat	Macrophages	Lysine metabolism	r0525_pos	-0.17864	negligible	1.5.1.9
wat	Macrophages	Lysine metabolism	r0525_neg	-0.273308	small	1.5.1.9
wat	Macrophages	Lysine metabolism	r0594_pos	-0.121221	negligible	1.2.1.31
wat	Pericytes	Lysine metabolism	2OXOADOXm_pos	-0.297617	small	2.3.1.61
wat	Pericytes	Lysine metabolism	AATAi_pos	-0.409871	small	2.6.1.39
wat	Pericytes	Lysine metabolism	AATAi_neg	-0.536362	moderate	2.6.1.39
wat	Pericytes	Triacylglycerol synthesis	AGPAT1_pos	0.348041	small	2.3.1.51
wat	Pericytes	Glycine, serine, alanine and threonine metabolism	BHMT_pos	-0.151982	negligible	2.1.1.5
wat	Pericytes	Glycerophospholipid metabolism	CDIPTr_pos	0.772179	moderate	2.7.8.11
wat	Pericytes	Glycerophospholipid metabolism	CDS_pos	0.772179	moderate	2.7.7.41
wat	Pericytes	Glycerophospholipid metabolism	CHLP_pos	0.466398	small	2.7.7.15
wat	Pericytes	Glycine, serine, alanine and threonine metabolism	CHOLD2m_pos	-0.132717	negligible	1.1.99.1
wat	Pericytes	Glycerophospholipid metabolism	DAGKn_hs_pos	0.456797	small	2.7.1.107
wat	Pericytes	Glycine, serine, alanine and threonine metabolism	DMGDHm_pos	-0.151982	negligible	1.5.99.2
wat	Pericytes	Glycine, serine, alanine and threonine metabolism	GNMT_pos	-0.22568	small	2.1.1.20
wat	Pericytes	Triacylglycerol synthesis	GPAM_hs_pos	0.348041	small	2.3.1.15
wat	Pericytes	Lysine metabolism	LPCOXp_pos	-0.409871	small	1.5.3.7
wat	Pericytes	Triacylglycerol synthesis	LPS_pos	0.467949	small	3.1.1.3
wat	Pericytes	Triacylglycerol synthesis	LPS2_pos	0.420972	small	3.1.1.3
wat	Pericytes	Triacylglycerol synthesis	LPS3_pos	-0.133808	negligible	3.1.1.23
wat	Pericytes	Triacylglycerol synthesis	LPSe_pos	0.339892	small	3.1.1.3
wat	Pericytes	Glycerophospholipid metabolism	PETOHMr_hs_pos	0.500736	moderate	2.1.1.17
wat	Pericytes	Glycine, serine, alanine and threonine metabolism	PGCD_pos	-0.585194	moderate	1.1.1.95
wat	Pericytes	Triacylglycerol synthesis	PPAP_pos	0.389313	small	3.1.3.4
wat	Pericytes	Glycine, serine, alanine and threonine metabolism	PSERT_pos	-0.585194	moderate	2.6.1.52
wat	Pericytes	Glycine, serine, alanine and threonine metabolism	PSP_L_pos	-0.585194	moderate	3.1.3.3
wat	Pericytes	Lysine metabolism	SACCD3m_pos	-0.368425	small	1.5.1.8
wat	Pericytes	Lysine metabolism	SACCD4m_pos	-0.638317	moderate	1.5.1.10
wat	Pericytes	Glycine, serine, alanine and threonine metabolism	r0160_pos	-0.584841	moderate	2.6.1.51
wat	Pericytes	Lysine metabolism	r0450_pos	-0.536399	moderate	2.6.1.39
wat	Pericytes	Lysine metabolism	r0525_pos	-0.357431	small	1.5.1.9
wat	Pericytes	Lysine metabolism	r0525_neg	-0.638317	moderate	1.5.1.9
wat	Pericytes	Lysine metabolism	r0594_pos	-0.244073	small	1.2.1.31
wat	Adipose stem and progenitor cells	Lysine metabolism	2OXOADOXm_pos	0.487034	small	2.3.1.61
wat	Adipose stem and progenitor cells	Lysine metabolism	AATAi_pos	0.21255	small	2.6.1.39
wat	Adipose stem and progenitor cells	Lysine metabolism	AATAi_neg	-0.134377	negligible	2.6.1.39
wat	Adipose stem and progenitor cells	Triacylglycerol synthesis	AGPAT1_pos	1.05213	large	2.3.1.51
wat	Adipose stem and progenitor cells	Glycine, serine, alanine and threonine metabolism	BHMT_pos	0.631074	moderate	2.1.1.5
wat	Adipose stem and progenitor cells	Glycerophospholipid metabolism	CDIPTr_pos	1.82483	large	2.7.8.11
wat	Adipose stem and progenitor cells	Glycerophospholipid metabolism	CDS_pos	1.82483	large	2.7.7.41
wat	Adipose stem and progenitor cells	Glycerophospholipid metabolism	CHLP_pos	1.17241	large	2.7.7.15
wat	Adipose stem and progenitor cells	Glycine, serine, alanine and threonine metabolism	CHOLD2m_pos	0.358202	small	1.1.99.1
wat	Adipose stem and progenitor cells	Glycerophospholipid metabolism	DAGKn_hs_pos	1.48531	large	2.7.1.107
wat	Adipose stem and progenitor cells	Glycine, serine, alanine and threonine metabolism	DMGDHm_pos	0.631074	moderate	1.5.99.2
wat	Adipose stem and progenitor cells	Glycine, serine, alanine and threonine metabolism	GNMT_pos	0.506753	moderate	2.1.1.20
wat	Adipose stem and progenitor cells	Triacylglycerol synthesis	GPAM_hs_pos	1.05213	large	2.3.1.15
wat	Adipose stem and progenitor cells	Lysine metabolism	LPCOXp_pos	0.21255	small	1.5.3.7
wat	Adipose stem and progenitor cells	Triacylglycerol synthesis	LPS_pos	1.21944	large	3.1.1.3
wat	Adipose stem and progenitor cells	Triacylglycerol synthesis	LPS2_pos	1.16125	large	3.1.1.3
wat	Adipose stem and progenitor cells	Triacylglycerol synthesis	LPS3_pos	-0.137853	negligible	3.1.1.23
wat	Adipose stem and progenitor cells	Triacylglycerol synthesis	LPSe_pos	1.13177	large	3.1.1.3
wat	Adipose stem and progenitor cells	Glycerophospholipid metabolism	PETOHMr_hs_pos	1.24418	large	2.1.1.17
wat	Adipose stem and progenitor cells	Glycine, serine, alanine and threonine metabolism	PGCD_pos	0.40053	small	1.1.1.95
wat	Adipose stem and progenitor cells	Triacylglycerol synthesis	PPAP_pos	1.26683	large	3.1.3.4
wat	Adipose stem and progenitor cells	Glycine, serine, alanine and threonine metabolism	PSERT_pos	0.40053	small	2.6.1.52
wat	Adipose stem and progenitor cells	Glycine, serine, alanine and threonine metabolism	PSP_L_pos	0.40053	small	3.1.3.3
wat	Adipose stem and progenitor cells	Lysine metabolism	SACCD3m_pos	0.318601	small	1.5.1.8
wat	Adipose stem and progenitor cells	Lysine metabolism	SACCD4m_pos	-0.123449	negligible	1.5.1.10
wat	Adipose stem and progenitor cells	Glycine, serine, alanine and threonine metabolism	r0160_pos	0.401078	small	2.6.1.51
wat	Adipose stem and progenitor cells	Lysine metabolism	r0450_pos	-0.134371	negligible	2.6.1.39
wat	Adipose stem and progenitor cells	Lysine metabolism	r0525_pos	0.347232	small	1.5.1.9
wat	Adipose stem and progenitor cells	Lysine metabolism	r0525_neg	-0.123449	negligible	1.5.1.9
wat	Adipose stem and progenitor cells	Lysine metabolism	r0594_pos	0.360644	small	1.2.1.31
wat	Endothelial	Lysine metabolism	2OXOADOXm_pos	0.027058	negligible	2.3.1.61
wat	Endothelial	Lysine metabolism	AATAi_pos	-0.160509	negligible	2.6.1.39
wat	Endothelial	Lysine metabolism	AATAi_neg	-0.36676	small	2.6.1.39
wat	Endothelial	Triacylglycerol synthesis	AGPAT1_pos	0.823582	large	2.3.1.51
wat	Endothelial	Glycine, serine, alanine and threonine metabolism	BHMT_pos	0.159606	negligible	2.1.1.5
wat	Endothelial	Glycerophospholipid metabolism	CDIPTr_pos	1.42664	large	2.7.8.11
wat	Endothelial	Glycerophospholipid metabolism	CDS_pos	1.42664	large	2.7.7.41
wat	Endothelial	Glycerophospholipid metabolism	CHLP_pos	0.563049	moderate	2.7.7.15
wat	Endothelial	Glycine, serine, alanine and threonine metabolism	CHOLD2m_pos	-0.00212462	negligible	1.1.99.1
wat	Endothelial	Glycerophospholipid metabolism	DAGKn_hs_pos	0.861535	large	2.7.1.107
wat	Endothelial	Glycine, serine, alanine and threonine metabolism	DMGDHm_pos	0.159606	negligible	1.5.99.2
wat	Endothelial	Glycine, serine, alanine and threonine metabolism	GNMT_pos	0.0831989	negligible	2.1.1.20
wat	Endothelial	Triacylglycerol synthesis	GPAM_hs_pos	0.823582	large	2.3.1.15
wat	Endothelial	Lysine metabolism	LPCOXp_pos	-0.160509	negligible	1.5.3.7
wat	Endothelial	Triacylglycerol synthesis	LPS_pos	0.929665	large	3.1.1.3
wat	Endothelial	Triacylglycerol synthesis	LPS2_pos	1.00253	large	3.1.1.3
wat	Endothelial	Triacylglycerol synthesis	LPS3_pos	0.481598	small	3.1.1.23
wat	Endothelial	Triacylglycerol synthesis	LPSe_pos	0.85705	large	3.1.1.3
wat	Endothelial	Glycerophospholipid metabolism	PETOHMr_hs_pos	0.626787	moderate	2.1.1.17
wat	Endothelial	Glycine, serine, alanine and threonine metabolism	PGCD_pos	-0.04045	negligible	1.1.1.95
wat	Endothelial	Triacylglycerol synthesis	PPAP_pos	0.684998	moderate	3.1.3.4
wat	Endothelial	Glycine, serine, alanine and threonine metabolism	PSERT_pos	-0.04045	negligible	2.6.1.52
wat	Endothelial	Glycine, serine, alanine and threonine metabolism	PSP_L_pos	-0.04045	negligible	3.1.3.3
wat	Endothelial	Lysine metabolism	SACCD3m_pos	-0.1395	negligible	1.5.1.8
wat	Endothelial	Lysine metabolism	SACCD4m_pos	-0.431694	small	1.5.1.10
wat	Endothelial	Glycine, serine, alanine and threonine metabolism	r0160_pos	-0.0400907	negligible	2.6.1.51
wat	Endothelial	Lysine metabolism	r0450_pos	-0.366839	small	2.6.1.39
wat	Endothelial	Lysine metabolism	r0525_pos	-0.107591	negligible	1.5.1.9
wat	Endothelial	Lysine metabolism	r0525_neg	-0.431694	small	1.5.1.9
wat	Endothelial	Lysine metabolism	r0594_pos	-0.0388509	negligible	1.2.1.31
wat	Epithelial	Lysine metabolism	2OXOADOXm_pos	0.787414	moderate	2.3.1.61
wat	Epithelial	Lysine metabolism	AATAi_pos	0.576891	moderate	2.6.1.39
wat	Epithelial	Lysine metabolism	AATAi_neg	0.376491	small	2.6.1.39
wat	Epithelial	Triacylglycerol synthesis	AGPAT1_pos	1.13856	large	2.3.1.51
wat	Epithelial	Glycine, serine, alanine and threonine metabolism	BHMT_pos	0.850966	large	2.1.1.5
wat	Epithelial	Glycerophospholipid metabolism	CDIPTr_pos	1.69461	large	2.7.8.11
wat	Epithelial	Glycerophospholipid metabolism	CDS_pos	1.69461	large	2.7.7.41
wat	Epithelial	Glycerophospholipid metabolism	CHLP_pos	0.985447	large	2.7.7.15
wat	Epithelial	Glycine, serine, alanine and threonine metabolism	CHOLD2m_pos	0.752511	moderate	1.1.99.1
wat	Epithelial	Glycerophospholipid metabolism	DAGKn_hs_pos	1.2356	large	2.7.1.107
wat	Epithelial	Glycine, serine, alanine and threonine metabolism	DMGDHm_pos	0.850966	large	1.5.99.2
wat	Epithelial	Glycine, serine, alanine and threonine metabolism	GNMT_pos	0.701433	moderate	2.1.1.20
wat	Epithelial	Triacylglycerol synthesis	GPAM_hs_pos	1.13856	large	2.3.1.15
wat	Epithelial	Lysine metabolism	LPCOXp_pos	0.576891	moderate	1.5.3.7
wat	Epithelial	Triacylglycerol synthesis	LPS_pos	1.22259	large	3.1.1.3
wat	Epithelial	Triacylglycerol synthesis	LPS2_pos	1.04426	large	3.1.1.3
wat	Epithelial	Triacylglycerol synthesis	LPS3_pos	-0.00900219	negligible	3.1.1.23
wat	Epithelial	Triacylglycerol synthesis	LPSe_pos	1.03385	large	3.1.1.3
wat	Epithelial	Glycerophospholipid metabolism	PETOHMr_hs_pos	0.997432	large	2.1.1.17
wat	Epithelial	Glycine, serine, alanine and threonine metabolism	PGCD_pos	0.615284	moderate	1.1.1.95
wat	Epithelial	Triacylglycerol synthesis	PPAP_pos	1.14337	large	3.1.3.4
wat	Epithelial	Glycine, serine, alanine and threonine metabolism	PSERT_pos	0.615284	moderate	2.6.1.52
wat	Epithelial	Glycine, serine, alanine and threonine metabolism	PSP_L_pos	0.615284	moderate	3.1.3.3
wat	Epithelial	Lysine metabolism	SACCD3m_pos	0.58494	moderate	1.5.1.8
wat	Epithelial	Lysine metabolism	SACCD4m_pos	0.281659	small	1.5.1.10
wat	Epithelial	Glycine, serine, alanine and threonine metabolism	r0160_pos	0.615832	moderate	2.6.1.51
wat	Epithelial	Lysine metabolism	r0450_pos	0.376532	small	2.6.1.39
wat	Epithelial	Lysine metabolism	r0525_pos	0.626318	moderate	1.5.1.9
wat	Epithelial	Lysine metabolism	r0525_neg	0.281659	small	1.5.1.9
wat	Epithelial	Lysine metabolism	r0594_pos	0.672742	moderate	1.2.1.31

## Sheet: Table S6
Table S6: Information of 1,473 genes referring to 34 energy-related metabolic pathways from the KEGG database.
Category	pathway	Gene_symbol	Gene_ID	Annotation
Lipid metabolism	Fatty acid biosynthesis	Acaca	107476	acetyl-Coenzyme A carboxylase alpha
Lipid metabolism	Fatty acid biosynthesis	Acacb	100705	acetyl-Coenzyme A carboxylase beta
Lipid metabolism	Fatty acid biosynthesis	Acsf3	257633	acyl-CoA synthetase family member 3
Lipid metabolism	Fatty acid biosynthesis	Ndufab1	70316	NADH:ubiquinone oxidoreductase subunit AB1
Lipid metabolism	Fatty acid biosynthesis	Ndufab1-ps	102634451	NADH:ubiquinone oxidoreductase subunit AB1b
Lipid metabolism	Fatty acid biosynthesis	Mcat	223722	malonyl CoA:ACP acyltransferase (mitochondrial)
Lipid metabolism	Fatty acid biosynthesis	Fasn	14104	fatty acid synthase
Lipid metabolism	Fatty acid biosynthesis	Oxsm	71147	3-oxoacyl-ACP synthase, mitochondrial
Lipid metabolism	Fatty acid biosynthesis	Cbr4	234309	carbonyl reductase 4
Lipid metabolism	Fatty acid biosynthesis	Hsd17b8	14979	hydroxysteroid 17-beta dehydrogenase 8
Lipid metabolism	Fatty acid biosynthesis	Htd2	109729085	hydroxyacyl-thioester dehydratase type 2
Lipid metabolism	Fatty acid biosynthesis	Mecr	26922	mitochondrial trans-2-enoyl-CoA reductase
Lipid metabolism	Fatty acid biosynthesis	Olah	99035	oleoyl-ACP hydrolase
Lipid metabolism	Fatty acid biosynthesis	Acsl1	14081	acyl-CoA synthetase long-chain family member 1
Lipid metabolism	Fatty acid biosynthesis	Acsl4	50790	acyl-CoA synthetase long-chain family member 4
Lipid metabolism	Fatty acid biosynthesis	Acsl6	216739	acyl-CoA synthetase long-chain family member 6
Lipid metabolism	Fatty acid biosynthesis	Acsl3	74205	acyl-CoA synthetase long-chain family member 3
Lipid metabolism	Fatty acid biosynthesis	Acsl5	433256	acyl-CoA synthetase long-chain family member 5
Lipid metabolism	Fatty acid biosynthesis	Acsbg2	328845	acyl-CoA synthetase bubblegum family member 2
Lipid metabolism	Fatty acid biosynthesis	Acsbg1	94180	acyl-CoA synthetase bubblegum family member 1
Lipid metabolism	Fatty acid biosynthesis	Acsbg3	78625	acyl-CoA synthetase bubblegum family member 3
Lipid metabolism	Fatty acid elongation	Acaa2	52538	acetyl-CoA acyltransferase 2
Lipid metabolism	Fatty acid elongation	Hadhb	231086	hydroxyacyl-CoA dehydrogenase trifunctional multienzyme complex subunit beta
Lipid metabolism	Fatty acid elongation	Hadh	15107	hydroxyacyl-Coenzyme A dehydrogenase
Lipid metabolism	Fatty acid elongation	Hadha	97212	hydroxyacyl-CoA dehydrogenase trifunctional multienzyme complex subunit alpha
Lipid metabolism	Fatty acid elongation	Echs1	93747	enoyl Coenzyme A hydratase, short chain, 1, mitochondrial
Lipid metabolism	Fatty acid elongation	Mecr	26922	mitochondrial trans-2-enoyl-CoA reductase
Lipid metabolism	Fatty acid elongation	Ppt1	19063	palmitoyl-protein thioesterase 1
Lipid metabolism	Fatty acid elongation	Ppt2	54397	palmitoyl-protein thioesterase 2
Lipid metabolism	Fatty acid elongation	Elovl1	54325	ELOVL fatty acid elongase 1
Lipid metabolism	Fatty acid elongation	Elovl2	54326	ELOVL fatty acid elongase 2
Lipid metabolism	Fatty acid elongation	Elovl3	12686	ELOVL fatty acid elongase 3
Lipid metabolism	Fatty acid elongation	Elovl4	83603	ELOVL fatty acid elongase 4
Lipid metabolism	Fatty acid elongation	Elovl5	68801	ELOVL fatty acid elongase 5
Lipid metabolism	Fatty acid elongation	Elovl6	170439	ELOVL fatty acid elongase 6
Lipid metabolism	Fatty acid elongation	Elovl7	74559	ELOVL fatty acid elongase 7
Lipid metabolism	Fatty acid elongation	Hsd17b12	56348	hydroxysteroid (17-beta) dehydrogenase 12
Lipid metabolism	Fatty acid elongation	Hacd2	70757	3-hydroxyacyl-CoA dehydratase 2
Lipid metabolism	Fatty acid elongation	Hacd1	30963	3-hydroxyacyl-CoA dehydratase 1
Lipid metabolism	Fatty acid elongation	Hacd4	66775	3-hydroxyacyl-CoA dehydratase 4
Lipid metabolism	Fatty acid elongation	Hacd3	57874	3-hydroxyacyl-CoA dehydratase 3
Lipid metabolism	Fatty acid elongation	Tecr	106529	trans-2,3-enoyl-CoA reductase
Lipid metabolism	Fatty acid elongation	Acot1	26897	acyl-CoA thioesterase 1
Lipid metabolism	Fatty acid elongation	Acot2	171210	acyl-CoA thioesterase 2
Lipid metabolism	Fatty acid elongation	Acot3	171281	acyl-CoA thioesterase 3
Lipid metabolism	Fatty acid elongation	Acot5	217698	acyl-CoA thioesterase 5
Lipid metabolism	Fatty acid elongation	Acot4	171282	acyl-CoA thioesterase 4
Lipid metabolism	Fatty acid elongation	Acot7	70025	acyl-CoA thioesterase 7
Lipid metabolism	Fatty acid elongation	Them4	75778	thioesterase superfamily member 4
Lipid metabolism	Fatty acid elongation	Them5	66198	thioesterase superfamily member 5
Lipid metabolism	Fatty acid degradation	Acat2	110460	acetyl-Coenzyme A acetyltransferase 2
Lipid metabolism	Fatty acid degradation	Acat1	110446	acetyl-Coenzyme A acetyltransferase 1
Lipid metabolism	Fatty acid degradation	Acat3	224530	acetyl-Coenzyme A acetyltransferase 3
Lipid metabolism	Fatty acid degradation	Acaa1a	113868	acetyl-Coenzyme A acyltransferase 1A
Lipid metabolism	Fatty acid degradation	Acaa1b	235674	acetyl-Coenzyme A acyltransferase 1B
Lipid metabolism	Fatty acid degradation	Acaa2	52538	acetyl-CoA acyltransferase 2
Lipid metabolism	Fatty acid degradation	Hadhb	231086	hydroxyacyl-CoA dehydrogenase trifunctional multienzyme complex subunit beta
Lipid metabolism	Fatty acid degradation	Hadh	15107	hydroxyacyl-Coenzyme A dehydrogenase
Lipid metabolism	Fatty acid degradation	Hadha	97212	hydroxyacyl-CoA dehydrogenase trifunctional multienzyme complex subunit alpha
Lipid metabolism	Fatty acid degradation	Ehhadh	74147	enoyl-Coenzyme A, hydratase/3-hydroxyacyl Coenzyme A dehydrogenase
Lipid metabolism	Fatty acid degradation	Echs1	93747	enoyl Coenzyme A hydratase, short chain, 1, mitochondrial
Lipid metabolism	Fatty acid degradation	Acox3	80911	acyl-Coenzyme A oxidase 3, pristanoyl
Lipid metabolism	Fatty acid degradation	Acox1	11430	acyl-Coenzyme A oxidase 1, palmitoyl
Lipid metabolism	Fatty acid degradation	Acads	11409	acyl-Coenzyme A dehydrogenase, short chain
Lipid metabolism	Fatty acid degradation	Acadm	11364	acyl-Coenzyme A dehydrogenase, medium chain
Lipid metabolism	Fatty acid degradation	Acadl	11363	acyl-Coenzyme A dehydrogenase, long-chain
Lipid metabolism	Fatty acid degradation	Acadsb	66885	acyl-Coenzyme A dehydrogenase, short/branched chain
Lipid metabolism	Fatty acid degradation	Acadvl	11370	acyl-Coenzyme A dehydrogenase, very long chain
Lipid metabolism	Fatty acid degradation	Gcdh	270076	glutaryl-Coenzyme A dehydrogenase
Lipid metabolism	Fatty acid degradation	Acsl1	14081	acyl-CoA synthetase long-chain family member 1
Lipid metabolism	Fatty acid degradation	Acsl4	50790	acyl-CoA synthetase long-chain family member 4
Lipid metabolism	Fatty acid degradation	Acsl6	216739	acyl-CoA synthetase long-chain family member 6
Lipid metabolism	Fatty acid degradation	Acsl3	74205	acyl-CoA synthetase long-chain family member 3
Lipid metabolism	Fatty acid degradation	Acsl5	433256	acyl-CoA synthetase long-chain family member 5
Lipid metabolism	Fatty acid degradation	Acsbg2	328845	acyl-CoA synthetase bubblegum family member 2
Lipid metabolism	Fatty acid degradation	Acsbg1	94180	acyl-CoA synthetase bubblegum family member 1
Lipid metabolism	Fatty acid degradation	Acsbg3	78625	acyl-CoA synthetase bubblegum family member 3
Lipid metabolism	Fatty acid degradation	Cpt1a	12894	carnitine palmitoyltransferase 1a, liver
Lipid metabolism	Fatty acid degradation	Cpt1b	12895	carnitine palmitoyltransferase 1b, muscle
Lipid metabolism	Fatty acid degradation	Cpt1c	78070	carnitine palmitoyltransferase 1c
Lipid metabolism	Fatty acid degradation	Cpt2	12896	carnitine palmitoyltransferase 2
Lipid metabolism	Fatty acid degradation	Eci1	13177	enoyl-Coenzyme A delta isomerase 1
Lipid metabolism	Fatty acid degradation	Eci2	23986	enoyl-Coenzyme A delta isomerase 2
Lipid metabolism	Fatty acid degradation	Eci3	69123	enoyl-Coenzyme A delta isomerase 3
Lipid metabolism	Fatty acid degradation	Cyp2u1	71519	cytochrome P450, family 2, subfamily u, polypeptide 1
Lipid metabolism	Fatty acid degradation	Cyp4a12b	13118	cytochrome P450, family 4, subfamily a, polypeptide 12B
Lipid metabolism	Fatty acid degradation	Cyp4a10	13117	cytochrome P450, family 4, subfamily a, polypeptide 10
Lipid metabolism	Fatty acid degradation	Cyp4a14	13119	cytochrome P450, family 4, subfamily a, polypeptide 14
Lipid metabolism	Fatty acid degradation	Cyp4a30b	435802	cytochrome P450, family 4, subfamily a, polypeptide 30b
Lipid metabolism	Fatty acid degradation	Cyp4a29	230639	cytochrome P450, family 4, subfamily a, polypeptide 29
Lipid metabolism	Fatty acid degradation	Cyp4a31	666168	cytochrome P450, family 4, subfamily a, polypeptide 31
Lipid metabolism	Fatty acid degradation	Cyp4a32	100040843	cytochrome P450, family 4, subfamily a, polypeptide 32
Lipid metabolism	Fatty acid degradation	Cyp4a12a	277753	cytochrome P450, family 4, subfamily a, polypeptide 12a
Lipid metabolism	Fatty acid degradation	Adh1	11522	alcohol dehydrogenase 1 (class I)
Lipid metabolism	Fatty acid degradation	Adh7	11529	alcohol dehydrogenase 7 (class IV), mu or sigma polypeptide
Lipid metabolism	Fatty acid degradation	Adh4	26876	alcohol dehydrogenase 4 (class II), pi polypeptide
Lipid metabolism	Fatty acid degradation	Adh5	11532	alcohol dehydrogenase 5 (class III), chi polypeptide
Lipid metabolism	Fatty acid degradation	Aldh2	11669	aldehyde dehydrogenase 2, mitochondrial
Lipid metabolism	Fatty acid degradation	Aldh3a2	11671	aldehyde dehydrogenase family 3, subfamily A2
Lipid metabolism	Fatty acid degradation	Aldh1b1	72535	aldehyde dehydrogenase 1 family, member B1
Lipid metabolism	Fatty acid degradation	Aldh7a1	110695	aldehyde dehydrogenase family 7, member A1
Lipid metabolism	Fatty acid degradation	Aldh9a1	56752	aldehyde dehydrogenase 9, subfamily A1
Lipid metabolism	Cutin, suberine and wax biosynthesis	Far2	330450	fatty acyl CoA reductase 2
Lipid metabolism	Cutin, suberine and wax biosynthesis	Far1	67420	fatty acyl CoA reductase 1
Lipid metabolism	Steroid biosynthesis	Fdft1	14137	farnesyl diphosphate farnesyl transferase 1
Lipid metabolism	Steroid biosynthesis	Sqle	20775	squalene epoxidase
Lipid metabolism	Steroid biosynthesis	Lss	16987	lanosterol synthase
Lipid metabolism	Steroid biosynthesis	Cyp51	13121	cytochrome P450, family 51
Lipid metabolism	Steroid biosynthesis	Tm7sf2	73166	transmembrane 7 superfamily member 2
Lipid metabolism	Steroid biosynthesis	Lbr	98386	lamin B receptor
Lipid metabolism	Steroid biosynthesis	Msmo1	66234	methylsterol monoxygenase 1
Lipid metabolism	Steroid biosynthesis	Nsdhl	18194	NAD(P) dependent steroid dehydrogenase-like
Lipid metabolism	Steroid biosynthesis	Hsd17b7	15490	hydroxysteroid (17-beta) dehydrogenase 7
Lipid metabolism	Steroid biosynthesis	Ebp	13595	EBP cholestenol delta-isomerase
Lipid metabolism	Steroid biosynthesis	Dhcr24	74754	24-dehydrocholesterol reductase
Lipid metabolism	Steroid biosynthesis	Sc5d	235293	sterol-C5-desaturase
Lipid metabolism	Steroid biosynthesis	Dhcr7	13360	7-dehydrocholesterol reductase
Lipid metabolism	Steroid biosynthesis	Lipa	16889	lysosomal acid lipase A
Lipid metabolism	Steroid biosynthesis	Cel	12613	carboxyl ester lipase
Lipid metabolism	Steroid biosynthesis	Soat1	20652	sterol O-acyltransferase 1
Lipid metabolism	Steroid biosynthesis	Soat2	223920	sterol O-acyltransferase 2
Lipid metabolism	Steroid biosynthesis	Cyp2r1	244209	cytochrome P450, family 2, subfamily r, polypeptide 1
Lipid metabolism	Steroid biosynthesis	Cyp27b1	13115	cytochrome P450, family 27, subfamily b, polypeptide 1
Lipid metabolism	Steroid biosynthesis	Cyp24a1	13081	cytochrome P450, family 24, subfamily a, polypeptide 1
Lipid metabolism	Primary bile acid biosynthesis	Cyp46a1	13116	cytochrome P450, family 46, subfamily a, polypeptide 1
Lipid metabolism	Primary bile acid biosynthesis	Cyp39a1	56050	cytochrome P450, family 39, subfamily a, polypeptide 1
Lipid metabolism	Primary bile acid biosynthesis	Hsd3b7	101502	hydroxy-delta-5-steroid dehydrogenase, 3 beta- and steroid delta-isomerase 7
Lipid metabolism	Primary bile acid biosynthesis	Ch25h	12642	cholesterol 25-hydroxylase
Lipid metabolism	Primary bile acid biosynthesis	Cyp7b1	13123	cytochrome P450, family 7, subfamily b, polypeptide 1
Lipid metabolism	Primary bile acid biosynthesis	Cyp7a1	13122	cytochrome P450, family 7, subfamily a, polypeptide 1
Lipid metabolism	Primary bile acid biosynthesis	Cyp27a1	104086	cytochrome P450, family 27, subfamily a, polypeptide 1
Lipid metabolism	Primary bile acid biosynthesis	Cyp8b1	13124	cytochrome P450, family 8, subfamily b, polypeptide 1
Lipid metabolism	Primary bile acid biosynthesis	Akr1d1	208665	aldo-keto reductase family 1, member D1
Lipid metabolism	Primary bile acid biosynthesis	Slc27a5	26459	solute carrier family 27 (fatty acid transporter), member 5
Lipid metabolism	Primary bile acid biosynthesis	Amacr	17117	alpha-methylacyl-CoA racemase
Lipid metabolism	Primary bile acid biosynthesis	Acox2	93732	acyl-Coenzyme A oxidase 2, branched chain
Lipid metabolism	Primary bile acid biosynthesis	Hsd17b4	15488	hydroxysteroid (17-beta) dehydrogenase 4
Lipid metabolism	Primary bile acid biosynthesis	Scp2	20280	sterol carrier protein 2, liver
Lipid metabolism	Primary bile acid biosynthesis	Acot8	170789	acyl-CoA thioesterase 8
Lipid metabolism	Primary bile acid biosynthesis	Baat	12012	bile acid-Coenzyme A: amino acid N-acyltransferase
Lipid metabolism	Primary bile acid biosynthesis	Acnat2	209186	acyl-coenzyme A amino acid N-acyltransferase 2
Lipid metabolism	Primary bile acid biosynthesis	Acnat1	230161	acyl-coenzyme A amino acid N-acyltransferase 1
Lipid metabolism	Steroid hormone biosynthesis	Cyp11a1	13070	cytochrome P450, family 11, subfamily a, polypeptide 1
Lipid metabolism	Steroid hormone biosynthesis	Cyp17a1	13074	cytochrome P450, family 17, subfamily a, polypeptide 1
Lipid metabolism	Steroid hormone biosynthesis	Sts	20905	steroid sulfatase
Lipid metabolism	Steroid hormone biosynthesis	Sult2b1	54200	sulfotransferase family, cytosolic, 2B, member 1
Lipid metabolism	Steroid hormone biosynthesis	Cyp21a1	13079	cytochrome P450, family 21, subfamily a, polypeptide 1
Lipid metabolism	Steroid hormone biosynthesis	Hsd3b4	15495	hydroxy-delta-5-steroid dehydrogenase, 3 beta- and steroid delta-isomerase 4
Lipid metabolism	Steroid hormone biosynthesis	Hsd3b5	15496	hydroxy-delta-5-steroid dehydrogenase, 3 beta- and steroid delta-isomerase 5
Lipid metabolism	Steroid hormone biosynthesis	Hsd3b2	15493	hydroxy-delta-5-steroid dehydrogenase, 3 beta- and steroid delta-isomerase 2
Lipid metabolism	Steroid hormone biosynthesis	Hsd3b1	15492	hydroxy-delta-5-steroid dehydrogenase, 3 beta- and steroid delta-isomerase 1
Lipid metabolism	Steroid hormone biosynthesis	Hsd3b6	15497	hydroxy-delta-5-steroid dehydrogenase, 3 beta- and steroid delta-isomerase 6
Lipid metabolism	Steroid hormone biosynthesis	Hsd3b8	100043456	hydroxy-delta-5-steroid dehydrogenase, 3 beta- and steroid delta-isomerase 8
Lipid metabolism	Steroid hormone biosynthesis	Hsd3b9	100043461	hydroxy-delta-5-steroid dehydrogenase, 3 beta- and steroid delta-isomerase 9
Lipid metabolism	Steroid hormone biosynthesis	Hsd3b3	15494	hydroxy-delta-5-steroid dehydrogenase, 3 beta- and steroid delta-isomerase 3
Lipid metabolism	Steroid hormone biosynthesis	Srd5a1	78925	steroid 5 alpha-reductase 1
Lipid metabolism	Steroid hormone biosynthesis	Srd5a2	94224	steroid 5 alpha-reductase 2
Lipid metabolism	Steroid hormone biosynthesis	Srd5a3	57357	steroid 5 alpha-reductase 3
Lipid metabolism	Steroid hormone biosynthesis	Cyp11b1	110115	cytochrome P450, family 11, subfamily b, polypeptide 1
Lipid metabolism	Steroid hormone biosynthesis	Cyp11b2	13072	cytochrome P450, family 11, subfamily b, polypeptide 2
Lipid metabolism	Steroid hormone biosynthesis	Akr1d1	208665	aldo-keto reductase family 1, member D1
Lipid metabolism	Steroid hormone biosynthesis	Hsd11b1	15483	hydroxysteroid 11-beta dehydrogenase 1
Lipid metabolism	Steroid hormone biosynthesis	Hsd11b2	15484	hydroxysteroid 11-beta dehydrogenase 2
Lipid metabolism	Steroid hormone biosynthesis	Akr1c18	105349	aldo-keto reductase family 1, member C18
Lipid metabolism	Steroid hormone biosynthesis	Akr1c21	77337	aldo-keto reductase family 1, member C21
Lipid metabolism	Steroid hormone biosynthesis	Cyp7b1	13123	cytochrome P450, family 7, subfamily b, polypeptide 1
Lipid metabolism	Steroid hormone biosynthesis	Sult1e1	20860	sulfotransferase family 1E, member 1
Lipid metabolism	Steroid hormone biosynthesis	Hsd17b1	15485	hydroxysteroid (17-beta) dehydrogenase 1
Lipid metabolism	Steroid hormone biosynthesis	Hsd17b2	15486	hydroxysteroid (17-beta) dehydrogenase 2
Lipid metabolism	Steroid hormone biosynthesis	Hsd17b6	27400	hydroxysteroid (17-beta) dehydrogenase 6
Lipid metabolism	Steroid hormone biosynthesis	Hsd17b7	15490	hydroxysteroid (17-beta) dehydrogenase 7
Lipid metabolism	Steroid hormone biosynthesis	Hsd17b8	14979	hydroxysteroid 17-beta dehydrogenase 8
Lipid metabolism	Steroid hormone biosynthesis	Hsd17b12	56348	hydroxysteroid (17-beta) dehydrogenase 12
Lipid metabolism	Steroid hormone biosynthesis	Dhrs11	192970	dehydrogenase/reductase 11
Lipid metabolism	Steroid hormone biosynthesis	Cyp1a1	13076	cytochrome P450, family 1, subfamily a, polypeptide 1
Lipid metabolism	Steroid hormone biosynthesis	Cyp1a2	13077	cytochrome P450, family 1, subfamily a, polypeptide 2
Lipid metabolism	Steroid hormone biosynthesis	Cyp2b10	13088	cytochrome P450, family 2, subfamily b, polypeptide 10
Lipid metabolism	Steroid hormone biosynthesis	Cyp2b13	13089	cytochrome P450, family 2, subfamily b, polypeptide 13
Lipid metabolism	Steroid hormone biosynthesis	Cyp2b19	13090	cytochrome P450, family 2, subfamily b, polypeptide 19
Lipid metabolism	Steroid hormone biosynthesis	Cyp2b9	13094	cytochrome P450, family 2, subfamily b, polypeptide 9
Lipid metabolism	Steroid hormone biosynthesis	Cyp2b23	243881	cytochrome P450, family 2, subfamily b, polypeptide 23
Lipid metabolism	Steroid hormone biosynthesis	Cyp2c38	13097	cytochrome P450, family 2, subfamily c, polypeptide 38
Lipid metabolism	Steroid hormone biosynthesis	Cyp2c39	13098	cytochrome P450, family 2, subfamily c, polypeptide 39
Lipid metabolism	Steroid hormone biosynthesis	Cyp2c40	13099	cytochrome P450, family 2, subfamily c, polypeptide 40
Lipid metabolism	Steroid hormone biosynthesis	Cyp2c23	226143	cytochrome P450, family 2, subfamily c, polypeptide 23
Lipid metabolism	Steroid hormone biosynthesis	Cyp2c29	13095	cytochrome P450, family 2, subfamily c, polypeptide 29
Lipid metabolism	Steroid hormone biosynthesis	Cyp2c70	226105	cytochrome P450, family 2, subfamily c, polypeptide 70
Lipid metabolism	Steroid hormone biosynthesis	Cyp2c37	13096	cytochrome P450, family 2. subfamily c, polypeptide 37
Lipid metabolism	Steroid hormone biosynthesis	Cyp2c55	72082	cytochrome P450, family 2, subfamily c, polypeptide 55
Lipid metabolism	Steroid hormone biosynthesis	Cyp2c65	72303	cytochrome P450, family 2, subfamily c, polypeptide 65
Lipid metabolism	Steroid hormone biosynthesis	Cyp2c66	69888	cytochrome P450, family 2, subfamily c, polypeptide 66
Lipid metabolism	Steroid hormone biosynthesis	Cyp2c50	107141	cytochrome P450, family 2, subfamily c, polypeptide 50
Lipid metabolism	Steroid hormone biosynthesis	Cyp2c54	404195	cytochrome P450, family 2, subfamily c, polypeptide 54
Lipid metabolism	Steroid hormone biosynthesis	Cyp2c68	433247	cytochrome P450, family 2, subfamily c, polypeptide 68
Lipid metabolism	Steroid hormone biosynthesis	Cyp2c69	100043108	cytochrome P450, family 2, subfamily c, polypeptide 69
Lipid metabolism	Steroid hormone biosynthesis	Cyp2c67	545288	cytochrome P450, family 2, subfamily c, polypeptide 67
Lipid metabolism	Steroid hormone biosynthesis	Cyp2d22	56448	cytochrome P450, family 2, subfamily d, polypeptide 22
Lipid metabolism	Steroid hormone biosynthesis	Cyp2d9	13105	cytochrome P450, family 2, subfamily d, polypeptide 9
Lipid metabolism	Steroid hormone biosynthesis	Cyp2d10	13101	cytochrome P450, family 2, subfamily d, polypeptide 10
Lipid metabolism	Steroid hormone biosynthesis	Cyp2d26	76279	cytochrome P450, family 2, subfamily d, polypeptide 26
Lipid metabolism	Steroid hormone biosynthesis	Cyp2d34	223706	cytochrome P450, family 2, subfamily d, polypeptide 34
Lipid metabolism	Steroid hormone biosynthesis	Cyp2d12	380997	cytochrome P450, family 2, subfamily d, polypeptide 12
Lipid metabolism	Steroid hormone biosynthesis	Cyp2d11	545123	cytochrome P450, family 2, subfamily d, polypeptide 11
Lipid metabolism	Steroid hormone biosynthesis	Cyp2d40	71754	cytochrome P450, family 2, subfamily d, polypeptide 40
Lipid metabolism	Steroid hormone biosynthesis	Cyp3a11	13112	cytochrome P450, family 3, subfamily a, polypeptide 11
Lipid metabolism	Steroid hormone biosynthesis	Cyp3a13	13113	cytochrome P450, family 3, subfamily a, polypeptide 13
Lipid metabolism	Steroid hormone biosynthesis	Cyp3a16	13114	cytochrome P450, family 3, subfamily a, polypeptide 16
Lipid metabolism	Steroid hormone biosynthesis	Cyp3a25	56388	cytochrome P450, family 3, subfamily a, polypeptide 25
Lipid metabolism	Steroid hormone biosynthesis	Cyp3a41a	53973	cytochrome P450, family 3, subfamily a, polypeptide 41A
Lipid metabolism	Steroid hormone biosynthesis	Cyp3a44	337924	cytochrome P450, family 3, subfamily a, polypeptide 44
Lipid metabolism	Steroid hormone biosynthesis	Cyp3a41b	100041375	cytochrome P450, family 3, subfamily a, polypeptide 41B
Lipid metabolism	Steroid hormone biosynthesis	Cyp3a59	100041449	cytochrome P450, family 3, subfamily a, polypeptide 59
Lipid metabolism	Steroid hormone biosynthesis	Cyp3a57	622127	cytochrome P450, family 3, subfamily a, polypeptide 57
Lipid metabolism	Steroid hormone biosynthesis	Cyp2e1	13106	cytochrome P450, family 2, subfamily e, polypeptide 1
Lipid metabolism	Steroid hormone biosynthesis	Cyp1b1	13078	cytochrome P450, family 1, subfamily b, polypeptide 1
Lipid metabolism	Steroid hormone biosynthesis	Cyp19a1	13075	cytochrome P450, family 19, subfamily a, polypeptide 1
Lipid metabolism	Steroid hormone biosynthesis	Cyp7a1	13122	cytochrome P450, family 7, subfamily a, polypeptide 1
Lipid metabolism	Steroid hormone biosynthesis	Hsd17b11	114664	hydroxysteroid (17-beta) dehydrogenase 11
Lipid metabolism	Steroid hormone biosynthesis	Ugt2b5	22238	UDP glucuronosyltransferase 2 family, polypeptide B5
Lipid metabolism	Steroid hormone biosynthesis	Ugt1a2	22236	UDP glucuronosyltransferase 1 family, polypeptide A2
Lipid metabolism	Steroid hormone biosynthesis	Ugt1a6a	94284	UDP glucuronosyltransferase 1 family, polypeptide A6A
Lipid metabolism	Steroid hormone biosynthesis	Ugt2a1	94215	UDP glucuronosyltransferase 2 family, polypeptide A1
Lipid metabolism	Steroid hormone biosynthesis	Ugt1a9	394434	UDP glucuronosyltransferase 1 family, polypeptide A9
Lipid metabolism	Steroid hormone biosynthesis	Ugt1a10	394430	UDP glycosyltransferase 1 family, polypeptide A10
Lipid metabolism	Steroid hormone biosynthesis	Ugt1a7c	394432	UDP glucuronosyltransferase 1 family, polypeptide A7C
Lipid metabolism	Steroid hormone biosynthesis	Ugt1a5	394433	UDP glucuronosyltransferase 1 family, polypeptide A5
Lipid metabolism	Steroid hormone biosynthesis	Ugt2a3	72094	UDP glucuronosyltransferase 2 family, polypeptide A3
Lipid metabolism	Steroid hormone biosynthesis	Ugt2a2	552899	UDP glucuronosyltransferase 2 family, polypeptide A2
Lipid metabolism	Steroid hormone biosynthesis	Ugt2b1	71773	UDP glucuronosyltransferase 2 family, polypeptide B1
Lipid metabolism	Steroid hormone biosynthesis	Ugt1a6b	394435	UDP glucuronosyltransferase 1 family, polypeptide A6B
Lipid metabolism	Steroid hormone biosynthesis	Ugt1a1	394436	UDP glucuronosyltransferase 1 family, polypeptide A1
Lipid metabolism	Steroid hormone biosynthesis	Ugt2b34	100727	UDP glucuronosyltransferase 2 family, polypeptide B34
Lipid metabolism	Steroid hormone biosynthesis	Ugt2b36	231396	UDP glucuronosyltransferase 2 family, polypeptide B36
Lipid metabolism	Steroid hormone biosynthesis	Ugt2b38	100559	UDP glucuronosyltransferase 2 family, polypeptide B38
Lipid metabolism	Steroid hormone biosynthesis	Ugt2b37	112417	UDP glucuronosyltransferase 2 family, polypeptide B37
Lipid metabolism	Steroid hormone biosynthesis	Ugt2b35	243085	UDP glucuronosyltransferase 2 family, polypeptide B35
Lipid metabolism	Steroid hormone biosynthesis	Ugt1a8	613123	UDP glucuronosyltransferase 1 family, polypeptide A8
Lipid metabolism	Steroid hormone biosynthesis	Comt	12846	catechol-O-methyltransferase
Lipid metabolism	Steroid hormone biosynthesis	Tomt	791260	transmembrane O-methyltransferase
Lipid metabolism	Steroid hormone biosynthesis	Hsd17b3	15487	hydroxysteroid (17-beta) dehydrogenase 3
Amino acid metabolism	Arginine biosynthesis	Otc	18416	ornithine transcarbamylase
Amino acid metabolism	Arginine biosynthesis	Ass1	11898	argininosuccinate synthetase 1
Amino acid metabolism	Arginine biosynthesis	Asl	109900	argininosuccinate lyase
Amino acid metabolism	Arginine biosynthesis	Arg1	11846	arginase, liver
Amino acid metabolism	Arginine biosynthesis	Arg2	11847	arginase type II
Amino acid metabolism	Arginine biosynthesis	Nos1	18125	nitric oxide synthase 1, neuronal
Amino acid metabolism	Arginine biosynthesis	Nos2	18126	nitric oxide synthase 2, inducible
Amino acid metabolism	Arginine biosynthesis	Nos3	18127	nitric oxide synthase 3, endothelial cell
Amino acid metabolism	Arginine biosynthesis	Gls2	216456	glutaminase 2 (liver, mitochondrial)
Amino acid metabolism	Arginine biosynthesis	Gls	14660	glutaminase
Amino acid metabolism	Arginine biosynthesis	Glul	14645	glutamate-ammonia ligase
Amino acid metabolism	Arginine biosynthesis	Cad	69719	carbamoyl-phosphate synthetase 2, aspartate transcarbamylase, and dihydroorotase
Amino acid metabolism	Arginine biosynthesis	Cps1	227231	carbamoyl-phosphate synthetase 1
Amino acid metabolism	Arginine biosynthesis	Glud1	14661	glutamate dehydrogenase 1
Amino acid metabolism	Arginine biosynthesis	Got1	14718	glutamic-oxaloacetic transaminase 1, soluble
Amino acid metabolism	Arginine biosynthesis	Got1l1	76615	glutamic-oxaloacetic transaminase 1-like 1
Amino acid metabolism	Arginine biosynthesis	Got2	14719	glutamatic-oxaloacetic transaminase 2, mitochondrial
Amino acid metabolism	Arginine biosynthesis	Gpt2	108682	glutamic pyruvate transaminase (alanine aminotransferase) 2
Amino acid metabolism	Arginine biosynthesis	Gpt	76282	glutamic pyruvic transaminase, soluble
Amino acid metabolism	Arginine biosynthesis	Nags	217214	N-acetylglutamate synthase
Amino acid metabolism	Arginine biosynthesis	Acy1	109652	aminoacylase 1
Amino acid metabolism	Alanine, aspartate and glutamate metabolism	Got1	14718	glutamic-oxaloacetic transaminase 1, soluble
Amino acid metabolism	Alanine, aspartate and glutamate metabolism	Got1l1	76615	glutamic-oxaloacetic transaminase 1-like 1
Amino acid metabolism	Alanine, aspartate and glutamate metabolism	Got2	14719	glutamatic-oxaloacetic transaminase 2, mitochondrial
Amino acid metabolism	Alanine, aspartate and glutamate metabolism	Il4i1	14204	interleukin 4 induced 1
Amino acid metabolism	Alanine, aspartate and glutamate metabolism	Lao1	100470	L-amino acid oxidase 1
Amino acid metabolism	Alanine, aspartate and glutamate metabolism	Il4i1b	100328588	interleukin 4 induced 1B
Amino acid metabolism	Alanine, aspartate and glutamate metabolism	4930438A08Rik	73988	RIKEN cDNA 4930438A08 gene
Amino acid metabolism	Alanine, aspartate and glutamate metabolism	Ddo	70503	D-aspartate oxidase
Amino acid metabolism	Alanine, aspartate and glutamate metabolism	Asrgl1	66514	asparaginase like 1
Amino acid metabolism	Alanine, aspartate and glutamate metabolism	Asns	27053	asparagine synthetase
Amino acid metabolism	Alanine, aspartate and glutamate metabolism	Nit2	52633	nitrilase family, member 2
Amino acid metabolism	Alanine, aspartate and glutamate metabolism	Gpt2	108682	glutamic pyruvate transaminase (alanine aminotransferase) 2
Amino acid metabolism	Alanine, aspartate and glutamate metabolism	Gpt	76282	glutamic pyruvic transaminase, soluble
Amino acid metabolism	Alanine, aspartate and glutamate metabolism	Agxt	11611	alanine-glyoxylate aminotransferase
Amino acid metabolism	Alanine, aspartate and glutamate metabolism	Agxt2	268782	alanine-glyoxylate aminotransferase 2
Amino acid metabolism	Alanine, aspartate and glutamate metabolism	Ass1	11898	argininosuccinate synthetase 1
Amino acid metabolism	Alanine, aspartate and glutamate metabolism	Asl	109900	argininosuccinate lyase
Amino acid metabolism	Alanine, aspartate and glutamate metabolism	Adss1	11565	adenylosuccinate synthase 1
Amino acid metabolism	Alanine, aspartate and glutamate metabolism	Adss2	11566	adenylosuccinate synthase 2
Amino acid metabolism	Alanine, aspartate and glutamate metabolism	Adsl	11564	adenylosuccinate lyase
Amino acid metabolism	Alanine, aspartate and glutamate metabolism	Nat8l	269642	N-acetyltransferase 8-like
Amino acid metabolism	Alanine, aspartate and glutamate metabolism	Rimklb	108653	ribosomal modification protein rimK-like family member B
Amino acid metabolism	Alanine, aspartate and glutamate metabolism	Rimkla	194237	ribosomal modification protein rimK-like family member A
Amino acid metabolism	Alanine, aspartate and glutamate metabolism	Folh1	53320	folate hydrolase 1
Amino acid metabolism	Alanine, aspartate and glutamate metabolism	Aspa	11484	aspartoacylase
Amino acid metabolism	Alanine, aspartate and glutamate metabolism	Gad1	14415	glutamate decarboxylase 1
Amino acid metabolism	Alanine, aspartate and glutamate metabolism	Gad2	14417	glutamic acid decarboxylase 2
Amino acid metabolism	Alanine, aspartate and glutamate metabolism	Abat	268860	4-aminobutyrate aminotransferase
Amino acid metabolism	Alanine, aspartate and glutamate metabolism	Aldh5a1	214579	aldhehyde dehydrogenase family 5, subfamily A1
Amino acid metabolism	Alanine, aspartate and glutamate metabolism	Glud1	14661	glutamate dehydrogenase 1
Amino acid metabolism	Alanine, aspartate and glutamate metabolism	Aldh4a1	212647	aldehyde dehydrogenase 4 family, member A1
Amino acid metabolism	Alanine, aspartate and glutamate metabolism	Glul	14645	glutamate-ammonia ligase
Amino acid metabolism	Alanine, aspartate and glutamate metabolism	Cad	69719	carbamoyl-phosphate synthetase 2, aspartate transcarbamylase, and dihydroorotase
Amino acid metabolism	Alanine, aspartate and glutamate metabolism	Gls2	216456	glutaminase 2 (liver, mitochondrial)
Amino acid metabolism	Alanine, aspartate and glutamate metabolism	Gls	14660	glutaminase
Amino acid metabolism	Alanine, aspartate and glutamate metabolism	Cps1	227231	carbamoyl-phosphate synthetase 1
Amino acid metabolism	Alanine, aspartate and glutamate metabolism	Gfpt1	14583	glutamine fructose-6-phosphate transaminase 1
Amino acid metabolism	Alanine, aspartate and glutamate metabolism	Gfpt2	14584	glutamine fructose-6-phosphate transaminase 2
Amino acid metabolism	Alanine, aspartate and glutamate metabolism	Ppat	231327	phosphoribosyl pyrophosphate amidotransferase
Amino acid metabolism	Glycine, serine and threonine metabolism	Tha1	71776	threonine aldolase 1
Amino acid metabolism	Glycine, serine and threonine metabolism	Shmt1	20425	serine hydroxymethyltransferase 1 (soluble)
Amino acid metabolism	Glycine, serine and threonine metabolism	Shmt2	108037	serine hydroxymethyltransferase 2 (mitochondrial)
Amino acid metabolism	Glycine, serine and threonine metabolism	Agxt	11611	alanine-glyoxylate aminotransferase
Amino acid metabolism	Glycine, serine and threonine metabolism	Grhpr	76238	glyoxylate reductase/hydroxypyruvate reductase
Amino acid metabolism	Glycine, serine and threonine metabolism	Glyctk	235582	glycerate kinase
Amino acid metabolism	Glycine, serine and threonine metabolism	Pgam1	18648	phosphoglycerate mutase 1
Amino acid metabolism	Glycine, serine and threonine metabolism	Pgam2	56012	phosphoglycerate mutase 2
Amino acid metabolism	Glycine, serine and threonine metabolism	Bpgm	12183	2,3-bisphosphoglycerate mutase
Amino acid metabolism	Glycine, serine and threonine metabolism	Phgdh	236539	3-phosphoglycerate dehydrogenase
Amino acid metabolism	Glycine, serine and threonine metabolism	Psat1	107272	phosphoserine aminotransferase 1
Amino acid metabolism	Glycine, serine and threonine metabolism	Psph	100678	phosphoserine phosphatase
Amino acid metabolism	Glycine, serine and threonine metabolism	Gcat	26912	glycine C-acetyltransferase (2-amino-3-ketobutyrate-coenzyme A ligase)
Amino acid metabolism	Glycine, serine and threonine metabolism	Tdh	58865	L-threonine dehydrogenase
Amino acid metabolism	Glycine, serine and threonine metabolism	Alas2	11656	aminolevulinic acid synthase 2, erythroid
Amino acid metabolism	Glycine, serine and threonine metabolism	Alas1	11655	aminolevulinic acid synthase 1
Amino acid metabolism	Glycine, serine and threonine metabolism	Maoa	17161	monoamine oxidase A
Amino acid metabolism	Glycine, serine and threonine metabolism	Maob	109731	monoamine oxidase B
Amino acid metabolism	Glycine, serine and threonine metabolism	Aoc3	11754	amine oxidase, copper containing 3
Amino acid metabolism	Glycine, serine and threonine metabolism	Aoc2	237940	amine oxidase copper containing 2
Amino acid metabolism	Glycine, serine and threonine metabolism	Gldc	104174	glycine decarboxylase
Amino acid metabolism	Glycine, serine and threonine metabolism	Amt	434437	aminomethyltransferase
Amino acid metabolism	Glycine, serine and threonine metabolism	Dld	13382	dihydrolipoamide dehydrogenase
Amino acid metabolism	Glycine, serine and threonine metabolism	Gcsh	68133	glycine cleavage system protein H (aminomethyl carrier)
Amino acid metabolism	Glycine, serine and threonine metabolism	Dao	13142	D-amino acid oxidase
Amino acid metabolism	Glycine, serine and threonine metabolism	Agxt2	268782	alanine-glyoxylate aminotransferase 2
Amino acid metabolism	Glycine, serine and threonine metabolism	Gatm	67092	glycine amidinotransferase (L-arginine:glycine amidinotransferase)
Amino acid metabolism	Glycine, serine and threonine metabolism	Gamt	14431	guanidinoacetate methyltransferase
Amino acid metabolism	Glycine, serine and threonine metabolism	Chdh	218865	choline dehydrogenase
Amino acid metabolism	Glycine, serine and threonine metabolism	Aldh7a1	110695	aldehyde dehydrogenase family 7, member A1
Amino acid metabolism	Glycine, serine and threonine metabolism	Bhmt	12116	betaine-homocysteine methyltransferase
Amino acid metabolism	Glycine, serine and threonine metabolism	Dmgdh	74129	dimethylglycine dehydrogenase precursor
Amino acid metabolism	Glycine, serine and threonine metabolism	Pipox	19193	pipecolic acid oxidase
Amino acid metabolism	Glycine, serine and threonine metabolism	Sardh	192166	sarcosine dehydrogenase
Amino acid metabolism	Glycine, serine and threonine metabolism	Gnmt	14711	glycine N-methyltransferase
Amino acid metabolism	Glycine, serine and threonine metabolism	Cbs	12411	cystathionine beta-synthase
Amino acid metabolism	Glycine, serine and threonine metabolism	Cth	107869	cystathionine gamma lyase
Amino acid metabolism	Glycine, serine and threonine metabolism	Sds	231691	serine dehydratase
Amino acid metabolism	Glycine, serine and threonine metabolism	Sdsl	257635	serine dehydratase-like
Amino acid metabolism	Glycine, serine and threonine metabolism	Srr	27364	serine racemase
Amino acid metabolism	Cysteine and methionine metabolism	Srr	27364	serine racemase
Amino acid metabolism	Cysteine and methionine metabolism	Cth	107869	cystathionine gamma lyase
Amino acid metabolism	Cysteine and methionine metabolism	Kyat3	229905	kynurenine aminotransferase 3
Amino acid metabolism	Cysteine and methionine metabolism	Kyat1	70266	kynurenine aminotransferase 1
Amino acid metabolism	Cysteine and methionine metabolism	Cbs	12411	cystathionine beta-synthase
Amino acid metabolism	Cysteine and methionine metabolism	Bhmt	12116	betaine-homocysteine methyltransferase
Amino acid metabolism	Cysteine and methionine metabolism	Bhmt2	64918	betaine-homocysteine methyltransferase 2
Amino acid metabolism	Cysteine and methionine metabolism	Mtr	238505	5-methyltetrahydrofolate-homocysteine methyltransferase
Amino acid metabolism	Cysteine and methionine metabolism	Mat1a	11720	methionine adenosyltransferase 1A
Amino acid metabolism	Cysteine and methionine metabolism	Mat2a	232087	methionine adenosyltransferase 2A
Amino acid metabolism	Cysteine and methionine metabolism	Mat2b	108645	methionine adenosyltransferase 2 non-catalytic beta subunit methionine
Amino acid metabolism	Cysteine and methionine metabolism	Amd1	11702	S-adenosylmethionine decarboxylase 1
Amino acid metabolism	Cysteine and methionine metabolism	Amd2	100041585	S-adenosylmethionine decarboxylase 2
Amino acid metabolism	Cysteine and methionine metabolism	Srm	20810	spermidine synthase
Amino acid metabolism	Cysteine and methionine metabolism	Sms	20603	spermine synthase
Amino acid metabolism	Cysteine and methionine metabolism	Mtap	66902	methylthioadenosine phosphorylase
Amino acid metabolism	Cysteine and methionine metabolism	Lacc1	210808	laccase domain containing 1
Amino acid metabolism	Cysteine and methionine metabolism	Mri1	67873	methylthioribose-1-phosphate isomerase 1
Amino acid metabolism	Cysteine and methionine metabolism	Apip	56369	APAF1 interacting protein
Amino acid metabolism	Cysteine and methionine metabolism	Enoph1	67870	enolase-phosphatase 1
Amino acid metabolism	Cysteine and methionine metabolism	Adi1	104923	acireductone dioxygenase 1
Amino acid metabolism	Cysteine and methionine metabolism	Tat	234724	tyrosine aminotransferase
Amino acid metabolism	Cysteine and methionine metabolism	Il4i1	14204	interleukin 4 induced 1
Amino acid metabolism	Cysteine and methionine metabolism	Lao1	100470	L-amino acid oxidase 1
Amino acid metabolism	Cysteine and methionine metabolism	Il4i1b	100328588	interleukin 4 induced 1B
Amino acid metabolism	Cysteine and methionine metabolism	4930438A08Rik	73988	RIKEN cDNA 4930438A08 gene
Amino acid metabolism	Cysteine and methionine metabolism	Gnmt	14711	glycine N-methyltransferase
Amino acid metabolism	Cysteine and methionine metabolism	Dnmt1	13433	DNA methyltransferase 1
Amino acid metabolism	Cysteine and methionine metabolism	Dnmt3a	13435	DNA methyltransferase 3A
Amino acid metabolism	Cysteine and methionine metabolism	Dnmt3b	13436	DNA methyltransferase 3B
Amino acid metabolism	Cysteine and methionine metabolism	Ahcy	269378	S-adenosylhomocysteine hydrolase
Amino acid metabolism	Cysteine and methionine metabolism	Ahcyl1	229709	S-adenosylhomocysteine hydrolase-like 1
Amino acid metabolism	Cysteine and methionine metabolism	Ahcyl2	74340	S-adenosylhomocysteine hydrolase-like 2
Amino acid metabolism	Cysteine and methionine metabolism	Ahcyl	11615	adenosylhomocysteinase like
Amino acid metabolism	Cysteine and methionine metabolism	Bcat1	12035	branched chain aminotransferase 1, cytosolic
Amino acid metabolism	Cysteine and methionine metabolism	Bcat2	12036	branched chain aminotransferase 2, mitochondrial
Amino acid metabolism	Cysteine and methionine metabolism	Agxt2	268782	alanine-glyoxylate aminotransferase 2
Amino acid metabolism	Cysteine and methionine metabolism	Gclc	14629	glutamate-cysteine ligase, catalytic subunit
Amino acid metabolism	Cysteine and methionine metabolism	Gclm	14630	glutamate-cysteine ligase, modifier subunit
Amino acid metabolism	Cysteine and methionine metabolism	Gss	14854	glutathione synthetase
Amino acid metabolism	Cysteine and methionine metabolism	Cdo1	12583	cysteine dioxygenase 1, cytosolic
Amino acid metabolism	Cysteine and methionine metabolism	Got1	14718	glutamic-oxaloacetic transaminase 1, soluble
Amino acid metabolism	Cysteine and methionine metabolism	Got1l1	76615	glutamic-oxaloacetic transaminase 1-like 1
Amino acid metabolism	Cysteine and methionine metabolism	Got2	14719	glutamatic-oxaloacetic transaminase 2, mitochondrial
Amino acid metabolism	Cysteine and methionine metabolism	Mpst	246221	mercaptopyruvate sulfurtransferase
Amino acid metabolism	Cysteine and methionine metabolism	Tst	22117	thiosulfate sulfurtransferase, mitochondrial
Amino acid metabolism	Cysteine and methionine metabolism	Ldha	16828	lactate dehydrogenase A
Amino acid metabolism	Cysteine and methionine metabolism	Ldhb	16832	lactate dehydrogenase B
Amino acid metabolism	Cysteine and methionine metabolism	Ldhc	16833	lactate dehydrogenase C
Amino acid metabolism	Cysteine and methionine metabolism	Ldhal6b	106557	lactate dehydrogenase A-like 6B
Amino acid metabolism	Cysteine and methionine metabolism	Mdh1	17449	malate dehydrogenase 1, NAD (soluble)
Amino acid metabolism	Cysteine and methionine metabolism	Mdh2	17448	malate dehydrogenase 2, NAD (mitochondrial)
Amino acid metabolism	Cysteine and methionine metabolism	Sds	231691	serine dehydratase
Amino acid metabolism	Cysteine and methionine metabolism	Sdsl	257635	serine dehydratase-like
Amino acid metabolism	Cysteine and methionine metabolism	Phgdh	236539	3-phosphoglycerate dehydrogenase
Amino acid metabolism	Cysteine and methionine metabolism	Psat1	107272	phosphoserine aminotransferase 1
Amino acid metabolism	Valine, leucine and isoleucine degradation	Bcat1	12035	branched chain aminotransferase 1, cytosolic
Amino acid metabolism	Valine, leucine and isoleucine degradation	Bcat2	12036	branched chain aminotransferase 2, mitochondrial
Amino acid metabolism	Valine, leucine and isoleucine degradation	Il4i1	14204	interleukin 4 induced 1
Amino acid metabolism	Valine, leucine and isoleucine degradation	Lao1	100470	L-amino acid oxidase 1
Amino acid metabolism	Valine, leucine and isoleucine degradation	Il4i1b	100328588	interleukin 4 induced 1B
Amino acid metabolism	Valine, leucine and isoleucine degradation	4930438A08Rik	73988	RIKEN cDNA 4930438A08 gene
Amino acid metabolism	Valine, leucine and isoleucine degradation	Bckdha	12039	branched chain ketoacid dehydrogenase E1, alpha polypeptide
Amino acid metabolism	Valine, leucine and isoleucine degradation	Bckdhb	12040	branched chain ketoacid dehydrogenase E1, beta polypeptide
Amino acid metabolism	Valine, leucine and isoleucine degradation	Dbt	13171	dihydrolipoamide branched chain transacylase E2
Amino acid metabolism	Valine, leucine and isoleucine degradation	Dld	13382	dihydrolipoamide dehydrogenase
Amino acid metabolism	Valine, leucine and isoleucine degradation	Acads	11409	acyl-Coenzyme A dehydrogenase, short chain
Amino acid metabolism	Valine, leucine and isoleucine degradation	Acadm	11364	acyl-Coenzyme A dehydrogenase, medium chain
Amino acid metabolism	Valine, leucine and isoleucine degradation	Ivd	56357	isovaleryl coenzyme A dehydrogenase
Amino acid metabolism	Valine, leucine and isoleucine degradation	Acadsb	66885	acyl-Coenzyme A dehydrogenase, short/branched chain
Amino acid metabolism	Valine, leucine and isoleucine degradation	Acad8	66948	acyl-Coenzyme A dehydrogenase family, member 8
Amino acid metabolism	Valine, leucine and isoleucine degradation	Hadha	97212	hydroxyacyl-CoA dehydrogenase trifunctional multienzyme complex subunit alpha
Amino acid metabolism	Valine, leucine and isoleucine degradation	Ehhadh	74147	enoyl-Coenzyme A, hydratase/3-hydroxyacyl Coenzyme A dehydrogenase
Amino acid metabolism	Valine, leucine and isoleucine degradation	Echs1	93747	enoyl Coenzyme A hydratase, short chain, 1, mitochondrial
Amino acid metabolism	Valine, leucine and isoleucine degradation	Hadh	15107	hydroxyacyl-Coenzyme A dehydrogenase
Amino acid metabolism	Valine, leucine and isoleucine degradation	Hsd17b10	15108	hydroxysteroid (17-beta) dehydrogenase 10
Amino acid metabolism	Valine, leucine and isoleucine degradation	Acaa1a	113868	acetyl-Coenzyme A acyltransferase 1A
Amino acid metabolism	Valine, leucine and isoleucine degradation	Acaa1b	235674	acetyl-Coenzyme A acyltransferase 1B
Amino acid metabolism	Valine, leucine and isoleucine degradation	Acaa2	52538	acetyl-CoA acyltransferase 2
Amino acid metabolism	Valine, leucine and isoleucine degradation	Hadhb	231086	hydroxyacyl-CoA dehydrogenase trifunctional multienzyme complex subunit beta
Amino acid metabolism	Valine, leucine and isoleucine degradation	Pcca	110821	propionyl-Coenzyme A carboxylase, alpha polypeptide
Amino acid metabolism	Valine, leucine and isoleucine degradation	Pccb	66904	propionyl Coenzyme A carboxylase, beta polypeptide
Amino acid metabolism	Valine, leucine and isoleucine degradation	Mcee	73724	methylmalonyl CoA epimerase
Amino acid metabolism	Valine, leucine and isoleucine degradation	Mmut	17850	methylmalonyl-Coenzyme A mutase
Amino acid metabolism	Valine, leucine and isoleucine degradation	Hibch	227095	3-hydroxyisobutyryl-Coenzyme A hydrolase
Amino acid metabolism	Valine, leucine and isoleucine degradation	Hibadh	58875	3-hydroxyisobutyrate dehydrogenase
Amino acid metabolism	Valine, leucine and isoleucine degradation	Aldh6a1	104776	aldehyde dehydrogenase family 6, subfamily A1
Amino acid metabolism	Valine, leucine and isoleucine degradation	Aldh2	11669	aldehyde dehydrogenase 2, mitochondrial
Amino acid metabolism	Valine, leucine and isoleucine degradation	Aldh3a2	11671	aldehyde dehydrogenase family 3, subfamily A2
Amino acid metabolism	Valine, leucine and isoleucine degradation	Aldh1b1	72535	aldehyde dehydrogenase 1 family, member B1
Amino acid metabolism	Valine, leucine and isoleucine degradation	Aldh7a1	110695	aldehyde dehydrogenase family 7, member A1
Amino acid metabolism	Valine, leucine and isoleucine degradation	Aldh9a1	56752	aldehyde dehydrogenase 9, subfamily A1
Amino acid metabolism	Valine, leucine and isoleucine degradation	Aox2	213043	aldehyde oxidase 2
Amino acid metabolism	Valine, leucine and isoleucine degradation	Aox1	11761	aldehyde oxidase 1
Amino acid metabolism	Valine, leucine and isoleucine degradation	Aox4	71872	aldehyde oxidase 4
Amino acid metabolism	Valine, leucine and isoleucine degradation	Aox3	71724	aldehyde oxidase 3
Amino acid metabolism	Valine, leucine and isoleucine degradation	Acsf3	257633	acyl-CoA synthetase family member 3
Amino acid metabolism	Valine, leucine and isoleucine degradation	Abat	268860	4-aminobutyrate aminotransferase
Amino acid metabolism	Valine, leucine and isoleucine degradation	Agxt2	268782	alanine-glyoxylate aminotransferase 2
Amino acid metabolism	Valine, leucine and isoleucine degradation	Mccc1	72039	methylcrotonoyl-Coenzyme A carboxylase 1 (alpha)
Amino acid metabolism	Valine, leucine and isoleucine degradation	Mccc2	78038	methylcrotonoyl-Coenzyme A carboxylase 2 (beta)
Amino acid metabolism	Valine, leucine and isoleucine degradation	Auh	11992	AU RNA binding protein/enoyl-coenzyme A hydratase
Amino acid metabolism	Valine, leucine and isoleucine degradation	Hmgcl	15356	3-hydroxy-3-methylglutaryl-Coenzyme A lyase
Amino acid metabolism	Valine, leucine and isoleucine degradation	Hmgcll1	208982	3-hydroxymethyl-3-methylglutaryl-Coenzyme A lyase-like 1
Amino acid metabolism	Valine, leucine and isoleucine degradation	Oxct1	67041	3-oxoacid CoA transferase 1
Amino acid metabolism	Valine, leucine and isoleucine degradation	Oxct2a	64059	3-oxoacid CoA transferase 2A
Amino acid metabolism	Valine, leucine and isoleucine degradation	Oxct2b	353371	3-oxoacid CoA transferase 2B
Amino acid metabolism	Valine, leucine and isoleucine degradation	Aacs	78894	acetoacetyl-CoA synthetase
Amino acid metabolism	Valine, leucine and isoleucine degradation	Acat2	110460	acetyl-Coenzyme A acetyltransferase 2
Amino acid metabolism	Valine, leucine and isoleucine degradation	Acat1	110446	acetyl-Coenzyme A acetyltransferase 1
Amino acid metabolism	Valine, leucine and isoleucine degradation	Acat3	224530	acetyl-Coenzyme A acetyltransferase 3
Amino acid metabolism	Valine, leucine and isoleucine degradation	Hmgcs1	208715	3-hydroxy-3-methylglutaryl-Coenzyme A synthase 1
Amino acid metabolism	Valine, leucine and isoleucine degradation	Hmgcs2	15360	3-hydroxy-3-methylglutaryl-Coenzyme A synthase 2
Amino acid metabolism	Valine, leucine and isoleucine biosynthesis	Sds	231691	serine dehydratase
Amino acid metabolism	Valine, leucine and isoleucine biosynthesis	Sdsl	257635	serine dehydratase-like
Amino acid metabolism	Valine, leucine and isoleucine biosynthesis	Bcat1	12035	branched chain aminotransferase 1, cytosolic
Amino acid metabolism	Valine, leucine and isoleucine biosynthesis	Bcat2	12036	branched chain aminotransferase 2, mitochondrial
Amino acid metabolism	Lysine biosynthesis	Aadat	23923	aminoadipate aminotransferase
Amino acid metabolism	Lysine degradation	Aass	30956	aminoadipate-semialdehyde synthase
Amino acid metabolism	Lysine degradation	Aldh7a1	110695	aldehyde dehydrogenase family 7, member A1
Amino acid metabolism	Lysine degradation	Aadat	23923	aminoadipate aminotransferase
Amino acid metabolism	Lysine degradation	Dhtkd1	209692	dehydrogenase E1 and transketolase domain containing 1
Amino acid metabolism	Lysine degradation	Dlst	78920	dihydrolipoamide S-succinyltransferase
Amino acid metabolism	Lysine degradation	Dld	13382	dihydrolipoamide dehydrogenase
Amino acid metabolism	Lysine degradation	Gcdh	270076	glutaryl-Coenzyme A dehydrogenase
Amino acid metabolism	Lysine degradation	Hadha	97212	hydroxyacyl-CoA dehydrogenase trifunctional multienzyme complex subunit alpha
Amino acid metabolism	Lysine degradation	Ehhadh	74147	enoyl-Coenzyme A, hydratase/3-hydroxyacyl Coenzyme A dehydrogenase
Amino acid metabolism	Lysine degradation	Echs1	93747	enoyl Coenzyme A hydratase, short chain, 1, mitochondrial
Amino acid metabolism	Lysine degradation	Hadh	15107	hydroxyacyl-Coenzyme A dehydrogenase
Amino acid metabolism	Lysine degradation	Acat2	110460	acetyl-Coenzyme A acetyltransferase 2
Amino acid metabolism	Lysine degradation	Acat1	110446	acetyl-Coenzyme A acetyltransferase 1
Amino acid metabolism	Lysine degradation	Acat3	224530	acetyl-Coenzyme A acetyltransferase 3
Amino acid metabolism	Lysine degradation	Hykk	235386	hydroxylysine kinase 1
Amino acid metabolism	Lysine degradation	Phykpl	72947	5-phosphohydroxy-L-lysine phospholyase
Amino acid metabolism	Lysine degradation	Pipox	19193	pipecolic acid oxidase
Amino acid metabolism	Lysine degradation	Camkmt	73582	calmodulin-lysine N-methyltransferase
Amino acid metabolism	Lysine degradation	Kmt2a	214162	lysine (K)-specific methyltransferase 2A
Amino acid metabolism	Lysine degradation	Kmt2d	381022	lysine (K)-specific methyltransferase 2D
Amino acid metabolism	Lysine degradation	Kmt2c	231051	lysine (K)-specific methyltransferase 2C
Amino acid metabolism	Lysine degradation	Kmt2b	75410	lysine (K)-specific methyltransferase 2B
Amino acid metabolism	Lysine degradation	Kmt2e	69188	lysine (K)-specific methyltransferase 2E
Amino acid metabolism	Lysine degradation	Setd1a	233904	SET domain containing 1A
Amino acid metabolism	Lysine degradation	Setd1b	208043	SET domain containing 1B
Amino acid metabolism	Lysine degradation	Setd7	73251	SET domain containing (lysine methyltransferase) 7
Amino acid metabolism	Lysine degradation	Prdm9	213389	PR domain containing 9
Amino acid metabolism	Lysine degradation	Ash1l	192195	ASH1 like histone lysine methyltransferase
Amino acid metabolism	Lysine degradation	Smyd2	226830	SET and MYND domain containing 2
Amino acid metabolism	Lysine degradation	Smyd3	69726	SET and MYND domain containing 3
Amino acid metabolism	Lysine degradation	Smyd1	12180	SET and MYND domain containing 1
Amino acid metabolism	Lysine degradation	Suv39h1	20937	suppressor of variegation 3-9 1
Amino acid metabolism	Lysine degradation	Suv39h2	64707	suppressor of variegation 3-9 2
Amino acid metabolism	Lysine degradation	Ehmt2	110147	euchromatic histone lysine N-methyltransferase 2
Amino acid metabolism	Lysine degradation	Ehmt1	77683	euchromatic histone methyltransferase 1
Amino acid metabolism	Lysine degradation	Setdb1	84505	SET domain, bifurcated 1
Amino acid metabolism	Lysine degradation	Setdb2	239122	SET domain, bifurcated 2
Amino acid metabolism	Lysine degradation	Gm45935	107303348	predicted gene, 45935
Amino acid metabolism	Lysine degradation	Prdm2	110593	PR domain containing 2, with ZNF domain
Amino acid metabolism	Lysine degradation	Ezh1	14055	enhancer of zeste 1 polycomb repressive complex 2 subunit
Amino acid metabolism	Lysine degradation	Ezh2	14056	enhancer of zeste 2 polycomb repressive complex 2 subunit
Amino acid metabolism	Lysine degradation	Setmar	74729	SET domain without mariner transposase fusion
Amino acid metabolism	Lysine degradation	Nsd1	18193	nuclear receptor-binding SET-domain protein 1
Amino acid metabolism	Lysine degradation	Nsd2	107823	nuclear receptor binding SET domain protein 2
Amino acid metabolism	Lysine degradation	Nsd3	234135	nuclear receptor binding SET domain protein 3
Amino acid metabolism	Lysine degradation	Setd2	235626	SET domain containing 2
Amino acid metabolism	Lysine degradation	Dot1l	208266	DOT1 like histone lysine methyltransferase
Amino acid metabolism	Lysine degradation	Kmt5a	67956	lysine methyltransferase 5A
Amino acid metabolism	Lysine degradation	Prdm6	225518	PR domain containing 6
Amino acid metabolism	Lysine degradation	Kmt5c	232811	lysine methyltransferase 5C
Amino acid metabolism	Lysine degradation	Kmt5b	225888	lysine methyltransferase 5B
Amino acid metabolism	Lysine degradation	Mecom	14013	MDS1 and EVI1 complex locus
Amino acid metabolism	Lysine degradation	Prdm16	70673	PR domain containing 16
Amino acid metabolism	Lysine degradation	Tmlhe	192289	trimethyllysine hydroxylase, epsilon
Amino acid metabolism	Lysine degradation	Aldh2	11669	aldehyde dehydrogenase 2, mitochondrial
Amino acid metabolism	Lysine degradation	Aldh3a2	11671	aldehyde dehydrogenase family 3, subfamily A2
Amino acid metabolism	Lysine degradation	Aldh1b1	72535	aldehyde dehydrogenase 1 family, member B1
Amino acid metabolism	Lysine degradation	Aldh9a1	56752	aldehyde dehydrogenase 9, subfamily A1
Amino acid metabolism	Lysine degradation	Bbox1	170442	gamma-butyrobetaine hydroxylase 1
Amino acid metabolism	Lysine degradation	Plod1	18822	procollagen-lysine, 2-oxoglutarate 5-dioxygenase 1
Amino acid metabolism	Lysine degradation	Plod2	26432	procollagen lysine, 2-oxoglutarate 5-dioxygenase 2
Amino acid metabolism	Lysine degradation	Plod3	26433	procollagen-lysine, 2-oxoglutarate 5-dioxygenase 3
Amino acid metabolism	Lysine degradation	Colgalt1	234407	collagen beta(1-O)galactosyltransferase 1
Amino acid metabolism	Lysine degradation	Colgalt2	269132	collagen beta(1-O)galactosyltransferase 2
Amino acid metabolism	Arginine and proline metabolism	Gatm	67092	glycine amidinotransferase (L-arginine:glycine amidinotransferase)
Amino acid metabolism	Arginine and proline metabolism	Gamt	14431	guanidinoacetate methyltransferase
Amino acid metabolism	Arginine and proline metabolism	Ckmt1	12716	creatine kinase, mitochondrial 1, ubiquitous
Amino acid metabolism	Arginine and proline metabolism	Ckb	12709	creatine kinase, brain
Amino acid metabolism	Arginine and proline metabolism	Ckmt2	76722	creatine kinase, mitochondrial 2
Amino acid metabolism	Arginine and proline metabolism	Ckm	12715	creatine kinase, muscle
Amino acid metabolism	Arginine and proline metabolism	Azin2	242669	antizyme inhibitor 2
Amino acid metabolism	Arginine and proline metabolism	Odc1	18263	ornithine decarboxylase, structural 1
Amino acid metabolism	Arginine and proline metabolism	Ldc1	332942	leucine decarboxylase 1
Amino acid metabolism	Arginine and proline metabolism	Srm	20810	spermidine synthase
Amino acid metabolism	Arginine and proline metabolism	Sms	20603	spermine synthase
Amino acid metabolism	Arginine and proline metabolism	Amd1	11702	S-adenosylmethionine decarboxylase 1
Amino acid metabolism	Arginine and proline metabolism	Amd2	100041585	S-adenosylmethionine decarboxylase 2
Amino acid metabolism	Arginine and proline metabolism	Aoc1l1	243376	amine oxidase copper containing 1-like 1
Amino acid metabolism	Arginine and proline metabolism	Aoc1l3	243377	amine oxidase copper containing 1-like 3
Amino acid metabolism	Arginine and proline metabolism	Aoc1l2	69761	amine oxidase copper containing 1-like 2
Amino acid metabolism	Arginine and proline metabolism	Aoc1	76507	amine oxidase, copper-containing 1
Amino acid metabolism	Arginine and proline metabolism	Smox	228608	spermine oxidase
Amino acid metabolism	Arginine and proline metabolism	Aldh2	11669	aldehyde dehydrogenase 2, mitochondrial
Amino acid metabolism	Arginine and proline metabolism	Aldh3a2	11671	aldehyde dehydrogenase family 3, subfamily A2
Amino acid metabolism	Arginine and proline metabolism	Aldh1b1	72535	aldehyde dehydrogenase 1 family, member B1
Amino acid metabolism	Arginine and proline metabolism	Aldh7a1	110695	aldehyde dehydrogenase family 7, member A1
Amino acid metabolism	Arginine and proline metabolism	Aldh9a1	56752	aldehyde dehydrogenase 9, subfamily A1
Amino acid metabolism	Arginine and proline metabolism	Cndp1	338403	carnosine dipeptidase 1
Amino acid metabolism	Arginine and proline metabolism	Cndp2	66054	CNDP dipeptidase 2
Amino acid metabolism	Arginine and proline metabolism	Carns1	107239	carnosine synthase 1
Amino acid metabolism	Arginine and proline metabolism	Sat1	20229	spermidine/spermine N1-acetyl transferase 1
Amino acid metabolism	Arginine and proline metabolism	Sat2	69215	spermidine/spermine N1-acetyl transferase 2
Amino acid metabolism	Arginine and proline metabolism	Maoa	17161	monoamine oxidase A
Amino acid metabolism	Arginine and proline metabolism	Maob	109731	monoamine oxidase B
Amino acid metabolism	Arginine and proline metabolism	Agmat	75986	agmatinase
Amino acid metabolism	Arginine and proline metabolism	Nos1	18125	nitric oxide synthase 1, neuronal
Amino acid metabolism	Arginine and proline metabolism	Nos2	18126	nitric oxide synthase 2, inducible
Amino acid metabolism	Arginine and proline metabolism	Nos3	18127	nitric oxide synthase 3, endothelial cell
Amino acid metabolism	Arginine and proline metabolism	Arg1	11846	arginase, liver
Amino acid metabolism	Arginine and proline metabolism	Arg2	11847	arginase type II
Amino acid metabolism	Arginine and proline metabolism	Oat	18242	ornithine aminotransferase
Amino acid metabolism	Arginine and proline metabolism	Pycr1	209027	pyrroline-5-carboxylate reductase 1
Amino acid metabolism	Arginine and proline metabolism	Pycr2	69051	pyrroline-5-carboxylate reductase family, member 2
Amino acid metabolism	Arginine and proline metabolism	Pycr3	66194	pyrroline-5-carboxylate reductase 3
Amino acid metabolism	Arginine and proline metabolism	Prodh	19125	proline dehydrogenase
Amino acid metabolism	Arginine and proline metabolism	Aldh4a1	212647	aldehyde dehydrogenase 4 family, member A1
Amino acid metabolism	Arginine and proline metabolism	Aldh18a1	56454	aldehyde dehydrogenase 18 family, member A1
Amino acid metabolism	Arginine and proline metabolism	Lap3	66988	leucine aminopeptidase 3
Amino acid metabolism	Arginine and proline metabolism	P4ha2	18452	procollagen-proline, 2-oxoglutarate 4-dioxygenase (proline 4-hydroxylase), alpha II polypeptide
Amino acid metabolism	Arginine and proline metabolism	P4ha1	18451	procollagen-proline, 2-oxoglutarate 4-dioxygenase (proline 4-hydroxylase), alpha 1 polypeptide
Amino acid metabolism	Arginine and proline metabolism	P4ha3	320452	procollagen-proline, 2-oxoglutarate 4-dioxygenase (proline 4-hydroxylase), alpha polypeptide III
Amino acid metabolism	Arginine and proline metabolism	Prodh2	56189	proline dehydrogenase (oxidase) 2
Amino acid metabolism	Arginine and proline metabolism	Got1	14718	glutamic-oxaloacetic transaminase 1, soluble
Amino acid metabolism	Arginine and proline metabolism	Got1l1	76615	glutamic-oxaloacetic transaminase 1-like 1
Amino acid metabolism	Arginine and proline metabolism	Got2	14719	glutamatic-oxaloacetic transaminase 2, mitochondrial
Amino acid metabolism	Arginine and proline metabolism	Hoga1	67432	4-hydroxy-2-oxoglutarate aldolase 1
Amino acid metabolism	Arginine and proline metabolism	Dao	13142	D-amino acid oxidase
Amino acid metabolism	Arginine and proline metabolism	L3hypdh	67217	L-3-hydroxyproline dehydratase (trans-)
Amino acid metabolism	Histidine metabolism	Hal	15109	histidine ammonia lyase
Amino acid metabolism	Histidine metabolism	Uroc1	243537	urocanase domain containing 1
Amino acid metabolism	Histidine metabolism	Amdhd1	71761	amidohydrolase domain containing 1
Amino acid metabolism	Histidine metabolism	Ftcd	14317	formiminotransferase cyclodeaminase
Amino acid metabolism	Histidine metabolism	Hdc	15186	histidine decarboxylase
Amino acid metabolism	Histidine metabolism	Aoc1l1	243376	amine oxidase copper containing 1-like 1
Amino acid metabolism	Histidine metabolism	Aoc1l3	243377	amine oxidase copper containing 1-like 3
Amino acid metabolism	Histidine metabolism	Aoc1l2	69761	amine oxidase copper containing 1-like 2
Amino acid metabolism	Histidine metabolism	Aoc1	76507	amine oxidase, copper-containing 1
Amino acid metabolism	Histidine metabolism	Aldh2	11669	aldehyde dehydrogenase 2, mitochondrial
Amino acid metabolism	Histidine metabolism	Aldh3a2	11671	aldehyde dehydrogenase family 3, subfamily A2
Amino acid metabolism	Histidine metabolism	Aldh1b1	72535	aldehyde dehydrogenase 1 family, member B1
Amino acid metabolism	Histidine metabolism	Aldh7a1	110695	aldehyde dehydrogenase family 7, member A1
Amino acid metabolism	Histidine metabolism	Aldh9a1	56752	aldehyde dehydrogenase 9, subfamily A1
Amino acid metabolism	Histidine metabolism	Aspa	11484	aspartoacylase
Amino acid metabolism	Histidine metabolism	Hnmt	140483	histamine N-methyltransferase
Amino acid metabolism	Histidine metabolism	Maoa	17161	monoamine oxidase A
Amino acid metabolism	Histidine metabolism	Maob	109731	monoamine oxidase B
Amino acid metabolism	Histidine metabolism	Aldh3a1	11670	aldehyde dehydrogenase family 3, subfamily A1
Amino acid metabolism	Histidine metabolism	Aldh3b1	67689	aldehyde dehydrogenase 3 family, member B1
Amino acid metabolism	Histidine metabolism	Aldh3b2	621603	aldehyde dehydrogenase 3 family, member B2
Amino acid metabolism	Histidine metabolism	Aldh3b3	73458	aldehyde dehydrogenase 3 family, member B3
Amino acid metabolism	Histidine metabolism	Carns1	107239	carnosine synthase 1
Amino acid metabolism	Histidine metabolism	Carnmt1	67383	carnosine N-methyltransferase 1
Amino acid metabolism	Histidine metabolism	Cndp2	66054	CNDP dipeptidase 2
Amino acid metabolism	Histidine metabolism	Cndp1	338403	carnosine dipeptidase 1
Amino acid metabolism	Tyrosine metabolism	Got1	14718	glutamic-oxaloacetic transaminase 1, soluble
Amino acid metabolism	Tyrosine metabolism	Got1l1	76615	glutamic-oxaloacetic transaminase 1-like 1
Amino acid metabolism	Tyrosine metabolism	Got2	14719	glutamatic-oxaloacetic transaminase 2, mitochondrial
Amino acid metabolism	Tyrosine metabolism	Tat	234724	tyrosine aminotransferase
Amino acid metabolism	Tyrosine metabolism	Il4i1	14204	interleukin 4 induced 1
Amino acid metabolism	Tyrosine metabolism	Lao1	100470	L-amino acid oxidase 1
Amino acid metabolism	Tyrosine metabolism	Il4i1b	100328588	interleukin 4 induced 1B
Amino acid metabolism	Tyrosine metabolism	4930438A08Rik	73988	RIKEN cDNA 4930438A08 gene
Amino acid metabolism	Tyrosine metabolism	Hpd	15445	4-hydroxyphenylpyruvic acid dioxygenase
Amino acid metabolism	Tyrosine metabolism	Hgd	15233	homogentisate 1, 2-dioxygenase
Amino acid metabolism	Tyrosine metabolism	Gstz1	14874	glutathione transferase zeta 1 (maleylacetoacetate isomerase)
Amino acid metabolism	Tyrosine metabolism	Fah	14085	fumarylacetoacetate hydrolase
Amino acid metabolism	Tyrosine metabolism	Tyr	22173	tyrosinase
Amino acid metabolism	Tyrosine metabolism	Th	21823	tyrosine hydroxylase
Amino acid metabolism	Tyrosine metabolism	Dct	13190	dopachrome tautomerase
Amino acid metabolism	Tyrosine metabolism	Tyrp1	22178	tyrosinase-related protein 1
Amino acid metabolism	Tyrosine metabolism	Ddc	13195	dopa decarboxylase
Amino acid metabolism	Tyrosine metabolism	Dbh	13166	dopamine beta hydroxylase
Amino acid metabolism	Tyrosine metabolism	Pnmt	18948	phenylethanolamine-N-methyltransferase
Amino acid metabolism	Tyrosine metabolism	Comt	12846	catechol-O-methyltransferase
Amino acid metabolism	Tyrosine metabolism	Tomt	791260	transmembrane O-methyltransferase
Amino acid metabolism	Tyrosine metabolism	Maoa	17161	monoamine oxidase A
Amino acid metabolism	Tyrosine metabolism	Maob	109731	monoamine oxidase B
Amino acid metabolism	Tyrosine metabolism	Aoc3	11754	amine oxidase, copper containing 3
Amino acid metabolism	Tyrosine metabolism	Aoc2	237940	amine oxidase copper containing 2
Amino acid metabolism	Tyrosine metabolism	Aldh3a1	11670	aldehyde dehydrogenase family 3, subfamily A1
Amino acid metabolism	Tyrosine metabolism	Aldh3b1	67689	aldehyde dehydrogenase 3 family, member B1
Amino acid metabolism	Tyrosine metabolism	Aldh3b2	621603	aldehyde dehydrogenase 3 family, member B2
Amino acid metabolism	Tyrosine metabolism	Aldh3b3	73458	aldehyde dehydrogenase 3 family, member B3
Amino acid metabolism	Tyrosine metabolism	Adh1	11522	alcohol dehydrogenase 1 (class I)
Amino acid metabolism	Tyrosine metabolism	Adh7	11529	alcohol dehydrogenase 7 (class IV), mu or sigma polypeptide
Amino acid metabolism	Tyrosine metabolism	Adh4	26876	alcohol dehydrogenase 4 (class II), pi polypeptide
Amino acid metabolism	Tyrosine metabolism	Adh5	11532	alcohol dehydrogenase 5 (class III), chi polypeptide
Amino acid metabolism	Tyrosine metabolism	Tpo	22018	thyroid peroxidase
Amino acid metabolism	Tyrosine metabolism	Aox2	213043	aldehyde oxidase 2
Amino acid metabolism	Tyrosine metabolism	Aox1	11761	aldehyde oxidase 1
Amino acid metabolism	Tyrosine metabolism	Aox4	71872	aldehyde oxidase 4
Amino acid metabolism	Tyrosine metabolism	Aox3	71724	aldehyde oxidase 3
Amino acid metabolism	Tyrosine metabolism	Fahd1	68636	fumarylacetoacetate hydrolase domain containing 1
Amino acid metabolism	Tyrosine metabolism	Mif	17319	macrophage migration inhibitory factor (glycosylation-inhibiting factor)
Amino acid metabolism	Phenylalanine metabolism	Pah	18478	phenylalanine hydroxylase
Amino acid metabolism	Phenylalanine metabolism	Ddc	13195	dopa decarboxylase
Amino acid metabolism	Phenylalanine metabolism	Aoc3	11754	amine oxidase, copper containing 3
Amino acid metabolism	Phenylalanine metabolism	Aoc2	237940	amine oxidase copper containing 2
Amino acid metabolism	Phenylalanine metabolism	Maoa	17161	monoamine oxidase A
Amino acid metabolism	Phenylalanine metabolism	Maob	109731	monoamine oxidase B
Amino acid metabolism	Phenylalanine metabolism	Aldh3a1	11670	aldehyde dehydrogenase family 3, subfamily A1
Amino acid metabolism	Phenylalanine metabolism	Aldh3b1	67689	aldehyde dehydrogenase 3 family, member B1
Amino acid metabolism	Phenylalanine metabolism	Aldh3b2	621603	aldehyde dehydrogenase 3 family, member B2
Amino acid metabolism	Phenylalanine metabolism	Aldh3b3	73458	aldehyde dehydrogenase 3 family, member B3
Amino acid metabolism	Phenylalanine metabolism	Gm4952	240549	predicted gene 4952
Amino acid metabolism	Phenylalanine metabolism	Got1	14718	glutamic-oxaloacetic transaminase 1, soluble
Amino acid metabolism	Phenylalanine metabolism	Got1l1	76615	glutamic-oxaloacetic transaminase 1-like 1
Amino acid metabolism	Phenylalanine metabolism	Got2	14719	glutamatic-oxaloacetic transaminase 2, mitochondrial
Amino acid metabolism	Phenylalanine metabolism	Tat	234724	tyrosine aminotransferase
Amino acid metabolism	Phenylalanine metabolism	Il4i1	14204	interleukin 4 induced 1
Amino acid metabolism	Phenylalanine metabolism	Lao1	100470	L-amino acid oxidase 1
Amino acid metabolism	Phenylalanine metabolism	Il4i1b	100328588	interleukin 4 induced 1B
Amino acid metabolism	Phenylalanine metabolism	4930438A08Rik	73988	RIKEN cDNA 4930438A08 gene
Amino acid metabolism	Phenylalanine metabolism	Hpd	15445	4-hydroxyphenylpyruvic acid dioxygenase
Amino acid metabolism	Phenylalanine metabolism	Mif	17319	macrophage migration inhibitory factor (glycosylation-inhibiting factor)
Amino acid metabolism	Tryptophan metabolism	Tdo2	56720	tryptophan 2,3-dioxygenase
Amino acid metabolism	Tryptophan metabolism	Ido1	15930	indoleamine 2,3-dioxygenase 1
Amino acid metabolism	Tryptophan metabolism	Ido2	209176	indoleamine 2,3-dioxygenase 2
Amino acid metabolism	Tryptophan metabolism	Afmid	71562	arylformamidase
Amino acid metabolism	Tryptophan metabolism	Kmo	98256	kynurenine 3-monooxygenase
Amino acid metabolism	Tryptophan metabolism	Kynu	70789	kynureninase
Amino acid metabolism	Tryptophan metabolism	Haao	107766	3-hydroxyanthranilate 3,4-dioxygenase
Amino acid metabolism	Tryptophan metabolism	Acmsd	266645	amino carboxymuconate semialdehyde decarboxylase
Amino acid metabolism	Tryptophan metabolism	Aldh8a1	237320	aldehyde dehydrogenase 8 family, member A1
Amino acid metabolism	Tryptophan metabolism	Dhtkd1	209692	dehydrogenase E1 and transketolase domain containing 1
Amino acid metabolism	Tryptophan metabolism	Dlst	78920	dihydrolipoamide S-succinyltransferase
Amino acid metabolism	Tryptophan metabolism	Dld	13382	dihydrolipoamide dehydrogenase
Amino acid metabolism	Tryptophan metabolism	Gcdh	270076	glutaryl-Coenzyme A dehydrogenase
Amino acid metabolism	Tryptophan metabolism	Hadha	97212	hydroxyacyl-CoA dehydrogenase trifunctional multienzyme complex subunit alpha
Amino acid metabolism	Tryptophan metabolism	Ehhadh	74147	enoyl-Coenzyme A, hydratase/3-hydroxyacyl Coenzyme A dehydrogenase
Amino acid metabolism	Tryptophan metabolism	Echs1	93747	enoyl Coenzyme A hydratase, short chain, 1, mitochondrial
Amino acid metabolism	Tryptophan metabolism	Hadh	15107	hydroxyacyl-Coenzyme A dehydrogenase
Amino acid metabolism	Tryptophan metabolism	Acat2	110460	acetyl-Coenzyme A acetyltransferase 2
Amino acid metabolism	Tryptophan metabolism	Acat1	110446	acetyl-Coenzyme A acetyltransferase 1
Amino acid metabolism	Tryptophan metabolism	Acat3	224530	acetyl-Coenzyme A acetyltransferase 3
Amino acid metabolism	Tryptophan metabolism	Kyat3	229905	kynurenine aminotransferase 3
Amino acid metabolism	Tryptophan metabolism	Kyat1	70266	kynurenine aminotransferase 1
Amino acid metabolism	Tryptophan metabolism	Aadat	23923	aminoadipate aminotransferase
Amino acid metabolism	Tryptophan metabolism	Tph1	21990	tryptophan hydroxylase 1
Amino acid metabolism	Tryptophan metabolism	Tph2	216343	tryptophan hydroxylase 2
Amino acid metabolism	Tryptophan metabolism	Ddc	13195	dopa decarboxylase
Amino acid metabolism	Tryptophan metabolism	Maoa	17161	monoamine oxidase A
Amino acid metabolism	Tryptophan metabolism	Maob	109731	monoamine oxidase B
Amino acid metabolism	Tryptophan metabolism	Aldh2	11669	aldehyde dehydrogenase 2, mitochondrial
Amino acid metabolism	Tryptophan metabolism	Aldh3a2	11671	aldehyde dehydrogenase family 3, subfamily A2
Amino acid metabolism	Tryptophan metabolism	Aldh1b1	72535	aldehyde dehydrogenase 1 family, member B1
Amino acid metabolism	Tryptophan metabolism	Aldh7a1	110695	aldehyde dehydrogenase family 7, member A1
Amino acid metabolism	Tryptophan metabolism	Aldh9a1	56752	aldehyde dehydrogenase 9, subfamily A1
Amino acid metabolism	Tryptophan metabolism	Aox2	213043	aldehyde oxidase 2
Amino acid metabolism	Tryptophan metabolism	Aox1	11761	aldehyde oxidase 1
Amino acid metabolism	Tryptophan metabolism	Aox4	71872	aldehyde oxidase 4
Amino acid metabolism	Tryptophan metabolism	Aox3	71724	aldehyde oxidase 3
Amino acid metabolism	Tryptophan metabolism	Asmt	107626	acetylserotonin O-methyltransferase
Amino acid metabolism	Tryptophan metabolism	Aanat	11298	arylalkylamine N-acetyltransferase
Amino acid metabolism	Tryptophan metabolism	Cyp1a1	13076	cytochrome P450, family 1, subfamily a, polypeptide 1
Amino acid metabolism	Tryptophan metabolism	Cyp1a2	13077	cytochrome P450, family 1, subfamily a, polypeptide 2
Amino acid metabolism	Tryptophan metabolism	Cyp1b1	13078	cytochrome P450, family 1, subfamily b, polypeptide 1
Amino acid metabolism	Tryptophan metabolism	Inmt	21743	indolethylamine N-methyltransferase
Amino acid metabolism	Tryptophan metabolism	Il4i1	14204	interleukin 4 induced 1
Amino acid metabolism	Tryptophan metabolism	Lao1	100470	L-amino acid oxidase 1
Amino acid metabolism	Tryptophan metabolism	Il4i1b	100328588	interleukin 4 induced 1B
Amino acid metabolism	Tryptophan metabolism	4930438A08Rik	73988	RIKEN cDNA 4930438A08 gene
Amino acid metabolism	Tryptophan metabolism	Aoc1l1	243376	amine oxidase copper containing 1-like 1
Amino acid metabolism	Tryptophan metabolism	Aoc1l3	243377	amine oxidase copper containing 1-like 3
Amino acid metabolism	Tryptophan metabolism	Aoc1l2	69761	amine oxidase copper containing 1-like 2
Amino acid metabolism	Tryptophan metabolism	Aoc1	76507	amine oxidase, copper-containing 1
Amino acid metabolism	Tryptophan metabolism	Cat	12359	catalase
Amino acid metabolism	Phenylalanine, tyrosine and tryptophan biosynthesis	Got1	14718	glutamic-oxaloacetic transaminase 1, soluble
Amino acid metabolism	Phenylalanine, tyrosine and tryptophan biosynthesis	Got1l1	76615	glutamic-oxaloacetic transaminase 1-like 1
Amino acid metabolism	Phenylalanine, tyrosine and tryptophan biosynthesis	Got2	14719	glutamatic-oxaloacetic transaminase 2, mitochondrial
Amino acid metabolism	Phenylalanine, tyrosine and tryptophan biosynthesis	Tat	234724	tyrosine aminotransferase
Amino acid metabolism	Phenylalanine, tyrosine and tryptophan biosynthesis	Il4i1	14204	interleukin 4 induced 1
Amino acid metabolism	Phenylalanine, tyrosine and tryptophan biosynthesis	Lao1	100470	L-amino acid oxidase 1
Amino acid metabolism	Phenylalanine, tyrosine and tryptophan biosynthesis	Il4i1b	100328588	interleukin 4 induced 1B
Amino acid metabolism	Phenylalanine, tyrosine and tryptophan biosynthesis	4930438A08Rik	73988	RIKEN cDNA 4930438A08 gene
Amino acid metabolism	Phenylalanine, tyrosine and tryptophan biosynthesis	Pah	18478	phenylalanine hydroxylase
Lipid metabolism	Glycerolipid metabolism	Glyctk	235582	glycerate kinase
Lipid metabolism	Glycerolipid metabolism	Aldh2	11669	aldehyde dehydrogenase 2, mitochondrial
Lipid metabolism	Glycerolipid metabolism	Aldh3a2	11671	aldehyde dehydrogenase family 3, subfamily A2
Lipid metabolism	Glycerolipid metabolism	Aldh1b1	72535	aldehyde dehydrogenase 1 family, member B1
Lipid metabolism	Glycerolipid metabolism	Aldh7a1	110695	aldehyde dehydrogenase family 7, member A1
Lipid metabolism	Glycerolipid metabolism	Aldh9a1	56752	aldehyde dehydrogenase 9, subfamily A1
Lipid metabolism	Glycerolipid metabolism	Akr1b7	11997	aldo-keto reductase family 1, member B7
Lipid metabolism	Glycerolipid metabolism	Akr1b8	14187	aldo-keto reductase family 1, member B8
Lipid metabolism	Glycerolipid metabolism	Akr1b1	11677	aldo-keto reductase family 1 member B
Lipid metabolism	Glycerolipid metabolism	Akr1b10	67861	aldo-keto reductase family 1, member B10
Lipid metabolism	Glycerolipid metabolism	Akr1a1	58810	aldo-keto reductase family 1, member A1
Lipid metabolism	Glycerolipid metabolism	Tkfc	225913	triokinase, FMN cyclase
Lipid metabolism	Glycerolipid metabolism	Gk	14933	glycerol kinase
Lipid metabolism	Glycerolipid metabolism	Gk2	14626	glycerol kinase 2
Lipid metabolism	Glycerolipid metabolism	Gykl1	14625	glycerol kinase-like 1
Lipid metabolism	Glycerolipid metabolism	Gpam	14732	glycerol-3-phosphate acyltransferase, mitochondrial
Lipid metabolism	Glycerolipid metabolism	Gpat2	215456	glycerol-3-phosphate acyltransferase 2, mitochondrial
Lipid metabolism	Glycerolipid metabolism	Gpat4	102247	glycerol-3-phosphate acyltransferase 4
Lipid metabolism	Glycerolipid metabolism	Gpat3	231510	glycerol-3-phosphate acyltransferase 3
Lipid metabolism	Glycerolipid metabolism	Agpat1	55979	1-acylglycerol-3-phosphate O-acyltransferase 1
Lipid metabolism	Glycerolipid metabolism	Agpat2	67512	1-acylglycerol-3-phosphate O-acyltransferase 2
Lipid metabolism	Glycerolipid metabolism	Agpat3	28169	1-acylglycerol-3-phosphate O-acyltransferase 3
Lipid metabolism	Glycerolipid metabolism	Agpat4	68262	1-acylglycerol-3-phosphate O-acyltransferase 4
Lipid metabolism	Glycerolipid metabolism	Agpat5	52123	1-acylglycerol-3-phosphate O-acyltransferase 5
Lipid metabolism	Glycerolipid metabolism	Lclat1	225010	lysocardiolipin acyltransferase 1
Lipid metabolism	Glycerolipid metabolism	Mboat1	218121	membrane bound O-acyltransferase domain containing 1
Lipid metabolism	Glycerolipid metabolism	Mboat2	67216	membrane bound O-acyltransferase domain containing 2
Lipid metabolism	Glycerolipid metabolism	Plpp1	19012	phospholipid phosphatase 1
Lipid metabolism	Glycerolipid metabolism	Plpp2	50784	phospholipid phosphatase 2
Lipid metabolism	Glycerolipid metabolism	Plpp3	67916	phospholipid phosphatase 3
Lipid metabolism	Glycerolipid metabolism	Lpin1	14245	lipin 1
Lipid metabolism	Glycerolipid metabolism	Lpin3	64899	lipin 3
Lipid metabolism	Glycerolipid metabolism	Lpin2	64898	lipin 2
Lipid metabolism	Glycerolipid metabolism	Plpp5	71910	phospholipid phosphatase 5
Lipid metabolism	Glycerolipid metabolism	Plpp4	381925	phospholipid phosphatase 4
Lipid metabolism	Glycerolipid metabolism	Dgka	13139	diacylglycerol kinase, alpha
Lipid metabolism	Glycerolipid metabolism	Dgkg	110197	diacylglycerol kinase, gamma
Lipid metabolism	Glycerolipid metabolism	Dgkq	110524	diacylglycerol kinase, theta
Lipid metabolism	Glycerolipid metabolism	Dgkz	104418	diacylglycerol kinase zeta
Lipid metabolism	Glycerolipid metabolism	Dgkb	217480	diacylglycerol kinase, beta
Lipid metabolism	Glycerolipid metabolism	Dgke	56077	diacylglycerol kinase, epsilon
Lipid metabolism	Glycerolipid metabolism	Dgki	320127	diacylglycerol kinase, iota
Lipid metabolism	Glycerolipid metabolism	Dgkh	380921	diacylglycerol kinase, eta
Lipid metabolism	Glycerolipid metabolism	Dgkd	227333	diacylglycerol kinase, delta
Lipid metabolism	Glycerolipid metabolism	Dgkk	331374	diacylglycerol kinase kappa
Lipid metabolism	Glycerolipid metabolism	Dgat1	13350	diacylglycerol O-acyltransferase 1
Lipid metabolism	Glycerolipid metabolism	Dgat2	67800	diacylglycerol O-acyltransferase 2
Lipid metabolism	Glycerolipid metabolism	Cel	12613	carboxyl ester lipase
Lipid metabolism	Glycerolipid metabolism	Pnpla2	66853	patatin-like phospholipase domain containing 2
Lipid metabolism	Glycerolipid metabolism	Pnpla3	116939	patatin-like phospholipase domain containing 3
Lipid metabolism	Glycerolipid metabolism	Pnlip	69060	pancreatic lipase
Lipid metabolism	Glycerolipid metabolism	Pnliprp1	18946	pancreatic lipase related protein 1
Lipid metabolism	Glycerolipid metabolism	Pnliprp2	18947	pancreatic lipase-related protein 2
Lipid metabolism	Glycerolipid metabolism	Lipc	15450	lipase, hepatic
Lipid metabolism	Glycerolipid metabolism	Lipf	67717	lipase, gastric
Lipid metabolism	Glycerolipid metabolism	Lipg	16891	lipase, endothelial
Lipid metabolism	Glycerolipid metabolism	Lpl	16956	lipoprotein lipase
Lipid metabolism	Glycerolipid metabolism	Agk	69923	acylglycerol kinase
Lipid metabolism	Glycerolipid metabolism	Mgll	23945	monoglyceride lipase
Lipid metabolism	Glycerolipid metabolism	Abhd16a	193742	abhydrolase domain containing 16A
Lipid metabolism	Glycerolipid metabolism	Mogat1	68393	monoacylglycerol O-acyltransferase 1
Lipid metabolism	Glycerolipid metabolism	Mogat2	233549	monoacylglycerol O-acyltransferase 2
Lipid metabolism	Glycerolipid metabolism	Gla	11605	galactosidase, alpha
Lipid metabolism	Glycerophospholipid metabolism	Gpd1	14555	glycerol-3-phosphate dehydrogenase 1 (soluble)
Lipid metabolism	Glycerophospholipid metabolism	Gpd1l	333433	glycerol-3-phosphate dehydrogenase 1-like
Lipid metabolism	Glycerophospholipid metabolism	Gpd2	14571	glycerol phosphate dehydrogenase 2, mitochondrial
Lipid metabolism	Glycerophospholipid metabolism	Gpam	14732	glycerol-3-phosphate acyltransferase, mitochondrial
Lipid metabolism	Glycerophospholipid metabolism	Gpat2	215456	glycerol-3-phosphate acyltransferase 2, mitochondrial
Lipid metabolism	Glycerophospholipid metabolism	Gpat4	102247	glycerol-3-phosphate acyltransferase 4
Lipid metabolism	Glycerophospholipid metabolism	Gpat3	231510	glycerol-3-phosphate acyltransferase 3
Lipid metabolism	Glycerophospholipid metabolism	Agpat1	55979	1-acylglycerol-3-phosphate O-acyltransferase 1
Lipid metabolism	Glycerophospholipid metabolism	Agpat2	67512	1-acylglycerol-3-phosphate O-acyltransferase 2
Lipid metabolism	Glycerophospholipid metabolism	Agpat3	28169	1-acylglycerol-3-phosphate O-acyltransferase 3
Lipid metabolism	Glycerophospholipid metabolism	Agpat4	68262	1-acylglycerol-3-phosphate O-acyltransferase 4
Lipid metabolism	Glycerophospholipid metabolism	Agpat5	52123	1-acylglycerol-3-phosphate O-acyltransferase 5
Lipid metabolism	Glycerophospholipid metabolism	Lclat1	225010	lysocardiolipin acyltransferase 1
Lipid metabolism	Glycerophospholipid metabolism	Mboat1	218121	membrane bound O-acyltransferase domain containing 1
Lipid metabolism	Glycerophospholipid metabolism	Mboat2	67216	membrane bound O-acyltransferase domain containing 2
Lipid metabolism	Glycerophospholipid metabolism	Gnpat	14712	glyceronephosphate O-acyltransferase
Lipid metabolism	Glycerophospholipid metabolism	Adprm	66358	ADP-ribose/CDP-alcohol diphosphatase, manganese dependent
Lipid metabolism	Glycerophospholipid metabolism	Plpp1	19012	phospholipid phosphatase 1
Lipid metabolism	Glycerophospholipid metabolism	Plpp2	50784	phospholipid phosphatase 2
Lipid metabolism	Glycerophospholipid metabolism	Plpp3	67916	phospholipid phosphatase 3
Lipid metabolism	Glycerophospholipid metabolism	Lpin1	14245	lipin 1
Lipid metabolism	Glycerophospholipid metabolism	Lpin3	64899	lipin 3
Lipid metabolism	Glycerophospholipid metabolism	Lpin2	64898	lipin 2
Lipid metabolism	Glycerophospholipid metabolism	Plpp5	71910	phospholipid phosphatase 5
Lipid metabolism	Glycerophospholipid metabolism	Plpp4	381925	phospholipid phosphatase 4
Lipid metabolism	Glycerophospholipid metabolism	Dgka	13139	diacylglycerol kinase, alpha
Lipid metabolism	Glycerophospholipid metabolism	Dgkg	110197	diacylglycerol kinase, gamma
Lipid metabolism	Glycerophospholipid metabolism	Dgkq	110524	diacylglycerol kinase, theta
Lipid metabolism	Glycerophospholipid metabolism	Dgkz	104418	diacylglycerol kinase zeta
Lipid metabolism	Glycerophospholipid metabolism	Dgkb	217480	diacylglycerol kinase, beta
Lipid metabolism	Glycerophospholipid metabolism	Dgke	56077	diacylglycerol kinase, epsilon
Lipid metabolism	Glycerophospholipid metabolism	Dgki	320127	diacylglycerol kinase, iota
Lipid metabolism	Glycerophospholipid metabolism	Dgkh	380921	diacylglycerol kinase, eta
Lipid metabolism	Glycerophospholipid metabolism	Dgkd	227333	diacylglycerol kinase, delta
Lipid metabolism	Glycerophospholipid metabolism	Dgkk	331374	diacylglycerol kinase kappa
Lipid metabolism	Glycerophospholipid metabolism	Chpt1	212862	choline phosphotransferase 1
Lipid metabolism	Glycerophospholipid metabolism	Cept1	99712	choline/ethanolaminephosphotransferase 1
Lipid metabolism	Glycerophospholipid metabolism	Pld2	18806	phospholipase D2
Lipid metabolism	Glycerophospholipid metabolism	Pld1	18805	phospholipase D1
Lipid metabolism	Glycerophospholipid metabolism	Pld3	18807	phospholipase D family member 3
Lipid metabolism	Glycerophospholipid metabolism	Pld4	104759	phospholipase D family member 4
Lipid metabolism	Glycerophospholipid metabolism	Lcat	16816	lecithin cholesterol acyltransferase
Lipid metabolism	Glycerophospholipid metabolism	Pla2g2f	26971	phospholipase A2, group IIF
Lipid metabolism	Glycerophospholipid metabolism	Pla2g1b	18778	phospholipase A2, group IB, pancreas
Lipid metabolism	Glycerophospholipid metabolism	Pla2g2c	18781	phospholipase A2, group IIC
Lipid metabolism	Glycerophospholipid metabolism	Pla2g5	18784	phospholipase A2, group V
Lipid metabolism	Glycerophospholipid metabolism	Pla2g2d	18782	phospholipase A2, group IID
Lipid metabolism	Glycerophospholipid metabolism	Pla2g2e	26970	phospholipase A2, group IIE
Lipid metabolism	Glycerophospholipid metabolism	Pla2g12a	66350	phospholipase A2, group XIIA
Lipid metabolism	Glycerophospholipid metabolism	Pla2g12b	69836	phospholipase A2, group XIIB
Lipid metabolism	Glycerophospholipid metabolism	Pla2g10	26565	phospholipase A2, group X
Lipid metabolism	Glycerophospholipid metabolism	Pla2g2a	18780	phospholipase A2, group IIA (platelets, synovial fluid)
Lipid metabolism	Glycerophospholipid metabolism	Pla2g3	237625	phospholipase A2, group III
Lipid metabolism	Glycerophospholipid metabolism	Pla2g4e	329502	phospholipase A2, group IVE
Lipid metabolism	Glycerophospholipid metabolism	Pla2g4a	18783	phospholipase A2, group IVA (cytosolic, calcium-dependent)
Lipid metabolism	Glycerophospholipid metabolism	Pla2g4b	211429	phospholipase A2, group IVB (cytosolic)
Lipid metabolism	Glycerophospholipid metabolism	Pla2g4c	232889	phospholipase A2, group IVC (cytosolic, calcium-independent)
Lipid metabolism	Glycerophospholipid metabolism	Pla2g4d	78390	phospholipase A2, group IVD
Lipid metabolism	Glycerophospholipid metabolism	Pla2g4f	271844	phospholipase A2, group IVF
Lipid metabolism	Glycerophospholipid metabolism	Pla2g6	53357	phospholipase A2, group VI
Lipid metabolism	Glycerophospholipid metabolism	Plb1	665270	phospholipase B1
Lipid metabolism	Glycerophospholipid metabolism	Plaat3	225845	phospholipase A and acyltransferase 3
Lipid metabolism	Glycerophospholipid metabolism	Lpcat2	270084	lysophosphatidylcholine acyltransferase 2
Lipid metabolism	Glycerophospholipid metabolism	Lpcat1	210992	lysophosphatidylcholine acyltransferase 1
Lipid metabolism	Glycerophospholipid metabolism	Lpcat2b	70902	lysophosphatidylcholine acyltransferase 2B
Lipid metabolism	Glycerophospholipid metabolism	Lpcat4	99010	lysophosphatidylcholine acyltransferase 4
Lipid metabolism	Glycerophospholipid metabolism	Lpcat3	14792	lysophosphatidylcholine acyltransferase 3
Lipid metabolism	Glycerophospholipid metabolism	Lypla1	18777	lysophospholipase 1
Lipid metabolism	Glycerophospholipid metabolism	Pla2g15	192654	phospholipase A2, group XV
Lipid metabolism	Glycerophospholipid metabolism	Lypla2	26394	lysophospholipase 2
Lipid metabolism	Glycerophospholipid metabolism	Pnpla6	50767	patatin-like phospholipase domain containing 6
Lipid metabolism	Glycerophospholipid metabolism	Pnpla7	241274	patatin-like phospholipase domain containing 7
Lipid metabolism	Glycerophospholipid metabolism	Gpcpd1	74182	glycerophosphocholine phosphodiesterase 1
Lipid metabolism	Glycerophospholipid metabolism	Chat	12647	choline acetyltransferase
Lipid metabolism	Glycerophospholipid metabolism	Ache	11423	acetylcholinesterase
Lipid metabolism	Glycerophospholipid metabolism	Chka	12660	choline kinase alpha
Lipid metabolism	Glycerophospholipid metabolism	Chkb	12651	choline kinase beta
Lipid metabolism	Glycerophospholipid metabolism	Phospho1	237928	phosphatase, orphan 1
Lipid metabolism	Glycerophospholipid metabolism	Pcyt1a	13026	phosphate cytidylyltransferase 1, choline, alpha isoform
Lipid metabolism	Glycerophospholipid metabolism	Pcyt1b	236899	phosphate cytidylyltransferase 1, choline, beta isoform
Lipid metabolism	Glycerophospholipid metabolism	Selenoi	28042	selenoprotein I
Lipid metabolism	Glycerophospholipid metabolism	Etnk1	75320	ethanolamine kinase 1
Lipid metabolism	Glycerophospholipid metabolism	Etnk2	214253	ethanolamine kinase 2
Lipid metabolism	Glycerophospholipid metabolism	Pcyt2	68671	phosphate cytidylyltransferase 2, ethanolamine
Lipid metabolism	Glycerophospholipid metabolism	Etnppl	71760	ethanolamine phosphate phospholyase
Lipid metabolism	Glycerophospholipid metabolism	Pemt	18618	phosphatidylethanolamine N-methyltransferase
Lipid metabolism	Glycerophospholipid metabolism	Cds1	74596	CDP-diacylglycerol synthase 1
Lipid metabolism	Glycerophospholipid metabolism	Cds2	110911	CDP-diacylglycerol synthase 2
Lipid metabolism	Glycerophospholipid metabolism	Pla1a	85031	phospholipase A1 member A
Lipid metabolism	Glycerophospholipid metabolism	Ptdss1	19210	phosphatidylserine synthase 1
Lipid metabolism	Glycerophospholipid metabolism	Ptdss2	27388	phosphatidylserine synthase 2
Lipid metabolism	Glycerophospholipid metabolism	Pisd	320951	phosphatidylserine decarboxylase
Lipid metabolism	Glycerophospholipid metabolism	Pgs1	74451	phosphatidylglycerophosphate synthase 1
Lipid metabolism	Glycerophospholipid metabolism	Crls1	66586	cardiolipin synthase 1
Lipid metabolism	Glycerophospholipid metabolism	Tafazzin	66826	tafazzin, phospholipid-lysophospholipid transacylase
Lipid metabolism	Glycerophospholipid metabolism	Lpgat1	226856	lysophosphatidylglycerol acyltransferase 1
Lipid metabolism	Glycerophospholipid metabolism	Cdipt	52858	CDP-diacylglycerol--inositol 3-phosphatidyltransferase
Lipid metabolism	Glycerophospholipid metabolism	Mboat7	77582	membrane bound O-acyltransferase domain containing 7
Lipid metabolism	Ether lipid metabolism	Agps	228061	alkylglycerone phosphate synthase
Lipid metabolism	Ether lipid metabolism	Plpp1	19012	phospholipid phosphatase 1
Lipid metabolism	Ether lipid metabolism	Plpp2	50784	phospholipid phosphatase 2
Lipid metabolism	Ether lipid metabolism	Plpp3	67916	phospholipid phosphatase 3
Lipid metabolism	Ether lipid metabolism	Selenoi	28042	selenoprotein I
Lipid metabolism	Ether lipid metabolism	Chpt1	212862	choline phosphotransferase 1
Lipid metabolism	Ether lipid metabolism	Cept1	99712	choline/ethanolaminephosphotransferase 1
Lipid metabolism	Ether lipid metabolism	Peds1	407243	plasmanylethanolamine desaturase 1
Lipid metabolism	Ether lipid metabolism	Pla2g2f	26971	phospholipase A2, group IIF
Lipid metabolism	Ether lipid metabolism	Pla2g1b	18778	phospholipase A2, group IB, pancreas
Lipid metabolism	Ether lipid metabolism	Pla2g2c	18781	phospholipase A2, group IIC
Lipid metabolism	Ether lipid metabolism	Pla2g5	18784	phospholipase A2, group V
Lipid metabolism	Ether lipid metabolism	Pla2g2d	18782	phospholipase A2, group IID
Lipid metabolism	Ether lipid metabolism	Pla2g2e	26970	phospholipase A2, group IIE
Lipid metabolism	Ether lipid metabolism	Pla2g12a	66350	phospholipase A2, group XIIA
Lipid metabolism	Ether lipid metabolism	Pla2g12b	69836	phospholipase A2, group XIIB
Lipid metabolism	Ether lipid metabolism	Pla2g10	26565	phospholipase A2, group X
Lipid metabolism	Ether lipid metabolism	Pla2g2a	18780	phospholipase A2, group IIA (platelets, synovial fluid)
Lipid metabolism	Ether lipid metabolism	Pla2g3	237625	phospholipase A2, group III
Lipid metabolism	Ether lipid metabolism	Pla2g4e	329502	phospholipase A2, group IVE
Lipid metabolism	Ether lipid metabolism	Pla2g4a	18783	phospholipase A2, group IVA (cytosolic, calcium-dependent)
Lipid metabolism	Ether lipid metabolism	Pla2g4b	211429	phospholipase A2, group IVB (cytosolic)
Lipid metabolism	Ether lipid metabolism	Pla2g4c	232889	phospholipase A2, group IVC (cytosolic, calcium-independent)
Lipid metabolism	Ether lipid metabolism	Pla2g4d	78390	phospholipase A2, group IVD
Lipid metabolism	Ether lipid metabolism	Pla2g4f	271844	phospholipase A2, group IVF
Lipid metabolism	Ether lipid metabolism	Pla2g6	53357	phospholipase A2, group VI
Lipid metabolism	Ether lipid metabolism	Plb1	665270	phospholipase B1
Lipid metabolism	Ether lipid metabolism	Plaat3	225845	phospholipase A and acyltransferase 3
Lipid metabolism	Ether lipid metabolism	Lpcat4	99010	lysophosphatidylcholine acyltransferase 4
Lipid metabolism	Ether lipid metabolism	Enpp6	320981	ectonucleotide pyrophosphatase/phosphodiesterase 6
Lipid metabolism	Ether lipid metabolism	Enpp2	18606	ectonucleotide pyrophosphatase/phosphodiesterase 2
Lipid metabolism	Ether lipid metabolism	Gdpd3	68616	glycerophosphodiester phosphodiesterase domain containing 3
Lipid metabolism	Ether lipid metabolism	Gdpd1	66569	glycerophosphodiester phosphodiesterase domain containing 1
Lipid metabolism	Ether lipid metabolism	Tmem86b	68255	transmembrane protein 86B
Lipid metabolism	Ether lipid metabolism	Pld2	18806	phospholipase D2
Lipid metabolism	Ether lipid metabolism	Pld1	18805	phospholipase D1
Lipid metabolism	Ether lipid metabolism	Pld3	18807	phospholipase D family member 3
Lipid metabolism	Ether lipid metabolism	Pld4	104759	phospholipase D family member 4
Lipid metabolism	Ether lipid metabolism	Ugt8a	22239	UDP galactosyltransferase 8A
Lipid metabolism	Ether lipid metabolism	Gal3st1	53897	galactose-3-O-sulfotransferase 1
Lipid metabolism	Ether lipid metabolism	Lpcat2	270084	lysophosphatidylcholine acyltransferase 2
Lipid metabolism	Ether lipid metabolism	Lpcat1	210992	lysophosphatidylcholine acyltransferase 1
Lipid metabolism	Ether lipid metabolism	Lpcat2b	70902	lysophosphatidylcholine acyltransferase 2B
Lipid metabolism	Ether lipid metabolism	Pafah1b1	18472	platelet-activating factor acetylhydrolase, isoform 1b, subunit 1
Lipid metabolism	Ether lipid metabolism	Pafah1b2	18475	platelet-activating factor acetylhydrolase, isoform 1b, subunit 2
Lipid metabolism	Ether lipid metabolism	Pafah1b3	18476	platelet-activating factor acetylhydrolase, isoform 1b, subunit 3
Lipid metabolism	Ether lipid metabolism	Pafah2	100163	platelet-activating factor acetylhydrolase 2
Lipid metabolism	Ether lipid metabolism	Pla2g7	27226	phospholipase A2, group VII (platelet-activating factor acetylhydrolase, plasma)
Lipid metabolism	Arachidonic acid metabolism	Pla2g2f	26971	phospholipase A2, group IIF
Lipid metabolism	Arachidonic acid metabolism	Pla2g1b	18778	phospholipase A2, group IB, pancreas
Lipid metabolism	Arachidonic acid metabolism	Pla2g2c	18781	phospholipase A2, group IIC
Lipid metabolism	Arachidonic acid metabolism	Pla2g5	18784	phospholipase A2, group V
Lipid metabolism	Arachidonic acid metabolism	Pla2g2d	18782	phospholipase A2, group IID
Lipid metabolism	Arachidonic acid metabolism	Pla2g2e	26970	phospholipase A2, group IIE
Lipid metabolism	Arachidonic acid metabolism	Pla2g12a	66350	phospholipase A2, group XIIA
Lipid metabolism	Arachidonic acid metabolism	Pla2g12b	69836	phospholipase A2, group XIIB
Lipid metabolism	Arachidonic acid metabolism	Pla2g10	26565	phospholipase A2, group X
Lipid metabolism	Arachidonic acid metabolism	Pla2g2a	18780	phospholipase A2, group IIA (platelets, synovial fluid)
Lipid metabolism	Arachidonic acid metabolism	Pla2g3	237625	phospholipase A2, group III
Lipid metabolism	Arachidonic acid metabolism	Pla2g4e	329502	phospholipase A2, group IVE
Lipid metabolism	Arachidonic acid metabolism	Pla2g4a	18783	phospholipase A2, group IVA (cytosolic, calcium-dependent)
Lipid metabolism	Arachidonic acid metabolism	Pla2g4b	211429	phospholipase A2, group IVB (cytosolic)
Lipid metabolism	Arachidonic acid metabolism	Pla2g4c	232889	phospholipase A2, group IVC (cytosolic, calcium-independent)
Lipid metabolism	Arachidonic acid metabolism	Pla2g4d	78390	phospholipase A2, group IVD
Lipid metabolism	Arachidonic acid metabolism	Pla2g4f	271844	phospholipase A2, group IVF
Lipid metabolism	Arachidonic acid metabolism	Pla2g6	53357	phospholipase A2, group VI
Lipid metabolism	Arachidonic acid metabolism	Plb1	665270	phospholipase B1
Lipid metabolism	Arachidonic acid metabolism	Plaat3	225845	phospholipase A and acyltransferase 3
Lipid metabolism	Arachidonic acid metabolism	Ptgs1	19224	prostaglandin-endoperoxide synthase 1
Lipid metabolism	Arachidonic acid metabolism	Ptgs2	19225	prostaglandin-endoperoxide synthase 2
Lipid metabolism	Arachidonic acid metabolism	Ptges	64292	prostaglandin E synthase
Lipid metabolism	Arachidonic acid metabolism	Ptges2	96979	prostaglandin E synthase 2
Lipid metabolism	Arachidonic acid metabolism	Ptges3	56351	prostaglandin E synthase 3
Lipid metabolism	Arachidonic acid metabolism	Cbr1	12408	carbonyl reductase 1
Lipid metabolism	Arachidonic acid metabolism	Cbr2	12409	carbonyl reductase 2
Lipid metabolism	Arachidonic acid metabolism	Cbr3	109857	carbonyl reductase 3
Lipid metabolism	Arachidonic acid metabolism	Prxl2b	66469	peroxiredoxin like 2B
Lipid metabolism	Arachidonic acid metabolism	Hpgd	15446	hydroxyprostaglandin dehydrogenase 15 (NAD)
Lipid metabolism	Arachidonic acid metabolism	Tbxas1	21391	thromboxane A synthase 1, platelet
Lipid metabolism	Arachidonic acid metabolism	Ptgds	19215	prostaglandin D2 synthase (brain)
Lipid metabolism	Arachidonic acid metabolism	Hpgds	54486	hematopoietic prostaglandin D synthase
Lipid metabolism	Arachidonic acid metabolism	Ptgis	19223	prostaglandin I2 (prostacyclin) synthase
Lipid metabolism	Arachidonic acid metabolism	Alox5	11689	arachidonate 5-lipoxygenase
Lipid metabolism	Arachidonic acid metabolism	Lta4h	16993	leukotriene A4 hydrolase
Lipid metabolism	Arachidonic acid metabolism	Ptgr3	225791	prostaglandin reductase 3
Lipid metabolism	Arachidonic acid metabolism	Ptgr2	77219	prostaglandin reductase 2
Lipid metabolism	Arachidonic acid metabolism	Ptgr1	67103	prostaglandin reductase 1
Lipid metabolism	Arachidonic acid metabolism	Ltc4s	17001	leukotriene C4 synthase
Lipid metabolism	Arachidonic acid metabolism	Ggt1	14598	gamma-glutamyltransferase 1
Lipid metabolism	Arachidonic acid metabolism	Ggt5	23887	gamma-glutamyltransferase 5
Lipid metabolism	Arachidonic acid metabolism	Gpx4	625249	glutathione peroxidase 4
Lipid metabolism	Arachidonic acid metabolism	Cyp2e1	13106	cytochrome P450, family 2, subfamily e, polypeptide 1
Lipid metabolism	Arachidonic acid metabolism	Cyp2j8	665095	cytochrome P450, family 2, subfamily j, polypeptide 8
Lipid metabolism	Arachidonic acid metabolism	Cyp2j13	230459	cytochrome P450, family 2, subfamily j, polypeptide 13
Lipid metabolism	Arachidonic acid metabolism	Cyp2j11	100066	cytochrome P450, family 2, subfamily j, polypeptide 11
Lipid metabolism	Arachidonic acid metabolism	Cyp2j9	74519	cytochrome P450, family 2, subfamily j, polypeptide 9
Lipid metabolism	Arachidonic acid metabolism	Cyp2j5	13109	cytochrome P450, family 2, subfamily j, polypeptide 5
Lipid metabolism	Arachidonic acid metabolism	Cyp2j12	242546	cytochrome P450, family 2, subfamily j, polypeptide 12
Lipid metabolism	Arachidonic acid metabolism	Cyp2j6	13110	cytochrome P450, family 2, subfamily j, polypeptide 6
Lipid metabolism	Arachidonic acid metabolism	Cyp2j7	546837	cytochrome P450, family 2, subfamily j, polypeptide 7
Lipid metabolism	Arachidonic acid metabolism	Cyp2u1	71519	cytochrome P450, family 2, subfamily u, polypeptide 1
Lipid metabolism	Arachidonic acid metabolism	Cyp4a12b	13118	cytochrome P450, family 4, subfamily a, polypeptide 12B
Lipid metabolism	Arachidonic acid metabolism	Cyp4a10	13117	cytochrome P450, family 4, subfamily a, polypeptide 10
Lipid metabolism	Arachidonic acid metabolism	Cyp4a14	13119	cytochrome P450, family 4, subfamily a, polypeptide 14
Lipid metabolism	Arachidonic acid metabolism	Cyp4a30b	435802	cytochrome P450, family 4, subfamily a, polypeptide 30b
Lipid metabolism	Arachidonic acid metabolism	Cyp4a29	230639	cytochrome P450, family 4, subfamily a, polypeptide 29
Lipid metabolism	Arachidonic acid metabolism	Cyp4a31	666168	cytochrome P450, family 4, subfamily a, polypeptide 31
Lipid metabolism	Arachidonic acid metabolism	Cyp4a32	100040843	cytochrome P450, family 4, subfamily a, polypeptide 32
Lipid metabolism	Arachidonic acid metabolism	Cyp4a12a	277753	cytochrome P450, family 4, subfamily a, polypeptide 12a
Lipid metabolism	Arachidonic acid metabolism	Alox12	11684	arachidonate 12-lipoxygenase
Lipid metabolism	Arachidonic acid metabolism	Alox12e	11685	arachidonate lipoxygenase, epidermal
Lipid metabolism	Arachidonic acid metabolism	Aloxe3	23801	arachidonate lipoxygenase 3
Lipid metabolism	Arachidonic acid metabolism	Alox12b	11686	arachidonate 12-lipoxygenase, 12R type
Lipid metabolism	Arachidonic acid metabolism	Alox8	11688	arachidonate 8-lipoxygenase
Lipid metabolism	Arachidonic acid metabolism	Cyp2b10	13088	cytochrome P450, family 2, subfamily b, polypeptide 10
Lipid metabolism	Arachidonic acid metabolism	Cyp2b13	13089	cytochrome P450, family 2, subfamily b, polypeptide 13
Lipid metabolism	Arachidonic acid metabolism	Cyp2b19	13090	cytochrome P450, family 2, subfamily b, polypeptide 19
Lipid metabolism	Arachidonic acid metabolism	Cyp2b9	13094	cytochrome P450, family 2, subfamily b, polypeptide 9
Lipid metabolism	Arachidonic acid metabolism	Cyp2b23	243881	cytochrome P450, family 2, subfamily b, polypeptide 23
Lipid metabolism	Arachidonic acid metabolism	Cyp2c38	13097	cytochrome P450, family 2, subfamily c, polypeptide 38
Lipid metabolism	Arachidonic acid metabolism	Cyp2c39	13098	cytochrome P450, family 2, subfamily c, polypeptide 39
Lipid metabolism	Arachidonic acid metabolism	Cyp2c40	13099	cytochrome P450, family 2, subfamily c, polypeptide 40
Lipid metabolism	Arachidonic acid metabolism	Cyp2c23	226143	cytochrome P450, family 2, subfamily c, polypeptide 23
Lipid metabolism	Arachidonic acid metabolism	Cyp2c29	13095	cytochrome P450, family 2, subfamily c, polypeptide 29
Lipid metabolism	Arachidonic acid metabolism	Cyp2c70	226105	cytochrome P450, family 2, subfamily c, polypeptide 70
Lipid metabolism	Arachidonic acid metabolism	Cyp2c37	13096	cytochrome P450, family 2. subfamily c, polypeptide 37
Lipid metabolism	Arachidonic acid metabolism	Cyp2c55	72082	cytochrome P450, family 2, subfamily c, polypeptide 55
Lipid metabolism	Arachidonic acid metabolism	Cyp2c65	72303	cytochrome P450, family 2, subfamily c, polypeptide 65
Lipid metabolism	Arachidonic acid metabolism	Cyp2c66	69888	cytochrome P450, family 2, subfamily c, polypeptide 66
Lipid metabolism	Arachidonic acid metabolism	Cyp2c50	107141	cytochrome P450, family 2, subfamily c, polypeptide 50
Lipid metabolism	Arachidonic acid metabolism	Cyp2c54	404195	cytochrome P450, family 2, subfamily c, polypeptide 54
Lipid metabolism	Arachidonic acid metabolism	Cyp2c68	433247	cytochrome P450, family 2, subfamily c, polypeptide 68
Lipid metabolism	Arachidonic acid metabolism	Cyp2c69	100043108	cytochrome P450, family 2, subfamily c, polypeptide 69
Lipid metabolism	Arachidonic acid metabolism	Cyp2c67	545288	cytochrome P450, family 2, subfamily c, polypeptide 67
Lipid metabolism	Arachidonic acid metabolism	Ephx2	13850	epoxide hydrolase 2, cytoplasmic
Lipid metabolism	Arachidonic acid metabolism	Alox15	11687	arachidonate 15-lipoxygenase
Lipid metabolism	Linoleic acid metabolism	Pla2g2f	26971	phospholipase A2, group IIF
Lipid metabolism	Linoleic acid metabolism	Pla2g1b	18778	phospholipase A2, group IB, pancreas
Lipid metabolism	Linoleic acid metabolism	Pla2g2c	18781	phospholipase A2, group IIC
Lipid metabolism	Linoleic acid metabolism	Pla2g5	18784	phospholipase A2, group V
Lipid metabolism	Linoleic acid metabolism	Pla2g2d	18782	phospholipase A2, group IID
Lipid metabolism	Linoleic acid metabolism	Pla2g2e	26970	phospholipase A2, group IIE
Lipid metabolism	Linoleic acid metabolism	Pla2g12a	66350	phospholipase A2, group XIIA
Lipid metabolism	Linoleic acid metabolism	Pla2g12b	69836	phospholipase A2, group XIIB
Lipid metabolism	Linoleic acid metabolism	Pla2g10	26565	phospholipase A2, group X
Lipid metabolism	Linoleic acid metabolism	Pla2g2a	18780	phospholipase A2, group IIA (platelets, synovial fluid)
Lipid metabolism	Linoleic acid metabolism	Pla2g3	237625	phospholipase A2, group III
Lipid metabolism	Linoleic acid metabolism	Pla2g4e	329502	phospholipase A2, group IVE
Lipid metabolism	Linoleic acid metabolism	Pla2g4a	18783	phospholipase A2, group IVA (cytosolic, calcium-dependent)
Lipid metabolism	Linoleic acid metabolism	Pla2g4b	211429	phospholipase A2, group IVB (cytosolic)
Lipid metabolism	Linoleic acid metabolism	Pla2g4c	232889	phospholipase A2, group IVC (cytosolic, calcium-independent)
Lipid metabolism	Linoleic acid metabolism	Pla2g4d	78390	phospholipase A2, group IVD
Lipid metabolism	Linoleic acid metabolism	Pla2g4f	271844	phospholipase A2, group IVF
Lipid metabolism	Linoleic acid metabolism	Pla2g6	53357	phospholipase A2, group VI
Lipid metabolism	Linoleic acid metabolism	Plb1	665270	phospholipase B1
Lipid metabolism	Linoleic acid metabolism	Plaat3	225845	phospholipase A and acyltransferase 3
Lipid metabolism	Linoleic acid metabolism	Alox15	11687	arachidonate 15-lipoxygenase
Lipid metabolism	Linoleic acid metabolism	Cyp1a2	13077	cytochrome P450, family 1, subfamily a, polypeptide 2
Lipid metabolism	Linoleic acid metabolism	Cyp2c38	13097	cytochrome P450, family 2, subfamily c, polypeptide 38
Lipid metabolism	Linoleic acid metabolism	Cyp2c39	13098	cytochrome P450, family 2, subfamily c, polypeptide 39
Lipid metabolism	Linoleic acid metabolism	Cyp2c40	13099	cytochrome P450, family 2, subfamily c, polypeptide 40
Lipid metabolism	Linoleic acid metabolism	Cyp2c23	226143	cytochrome P450, family 2, subfamily c, polypeptide 23
Lipid metabolism	Linoleic acid metabolism	Cyp2c29	13095	cytochrome P450, family 2, subfamily c, polypeptide 29
Lipid metabolism	Linoleic acid metabolism	Cyp2c70	226105	cytochrome P450, family 2, subfamily c, polypeptide 70
Lipid metabolism	Linoleic acid metabolism	Cyp2c37	13096	cytochrome P450, family 2. subfamily c, polypeptide 37
Lipid metabolism	Linoleic acid metabolism	Cyp2c55	72082	cytochrome P450, family 2, subfamily c, polypeptide 55
Lipid metabolism	Linoleic acid metabolism	Cyp2c65	72303	cytochrome P450, family 2, subfamily c, polypeptide 65
Lipid metabolism	Linoleic acid metabolism	Cyp2c66	69888	cytochrome P450, family 2, subfamily c, polypeptide 66
Lipid metabolism	Linoleic acid metabolism	Cyp2c50	107141	cytochrome P450, family 2, subfamily c, polypeptide 50
Lipid metabolism	Linoleic acid metabolism	Cyp2c54	404195	cytochrome P450, family 2, subfamily c, polypeptide 54
Lipid metabolism	Linoleic acid metabolism	Cyp2c68	433247	cytochrome P450, family 2, subfamily c, polypeptide 68
Lipid metabolism	Linoleic acid metabolism	Cyp2c69	100043108	cytochrome P450, family 2, subfamily c, polypeptide 69
Lipid metabolism	Linoleic acid metabolism	Cyp2c67	545288	cytochrome P450, family 2, subfamily c, polypeptide 67
Lipid metabolism	Linoleic acid metabolism	Cyp2j8	665095	cytochrome P450, family 2, subfamily j, polypeptide 8
Lipid metabolism	Linoleic acid metabolism	Cyp2j13	230459	cytochrome P450, family 2, subfamily j, polypeptide 13
Lipid metabolism	Linoleic acid metabolism	Cyp2j11	100066	cytochrome P450, family 2, subfamily j, polypeptide 11
Lipid metabolism	Linoleic acid metabolism	Cyp2j9	74519	cytochrome P450, family 2, subfamily j, polypeptide 9
Lipid metabolism	Linoleic acid metabolism	Cyp2j5	13109	cytochrome P450, family 2, subfamily j, polypeptide 5
Lipid metabolism	Linoleic acid metabolism	Cyp2j12	242546	cytochrome P450, family 2, subfamily j, polypeptide 12
Lipid metabolism	Linoleic acid metabolism	Cyp2j6	13110	cytochrome P450, family 2, subfamily j, polypeptide 6
Lipid metabolism	Linoleic acid metabolism	Cyp2j7	546837	cytochrome P450, family 2, subfamily j, polypeptide 7
Lipid metabolism	Linoleic acid metabolism	Cyp2e1	13106	cytochrome P450, family 2, subfamily e, polypeptide 1
Lipid metabolism	Linoleic acid metabolism	Cyp3a11	13112	cytochrome P450, family 3, subfamily a, polypeptide 11
Lipid metabolism	Linoleic acid metabolism	Cyp3a13	13113	cytochrome P450, family 3, subfamily a, polypeptide 13
Lipid metabolism	Linoleic acid metabolism	Cyp3a16	13114	cytochrome P450, family 3, subfamily a, polypeptide 16
Lipid metabolism	Linoleic acid metabolism	Cyp3a25	56388	cytochrome P450, family 3, subfamily a, polypeptide 25
Lipid metabolism	Linoleic acid metabolism	Cyp3a41a	53973	cytochrome P450, family 3, subfamily a, polypeptide 41A
Lipid metabolism	Linoleic acid metabolism	Cyp3a44	337924	cytochrome P450, family 3, subfamily a, polypeptide 44
Lipid metabolism	Linoleic acid metabolism	Cyp3a41b	100041375	cytochrome P450, family 3, subfamily a, polypeptide 41B
Lipid metabolism	Linoleic acid metabolism	Cyp3a59	100041449	cytochrome P450, family 3, subfamily a, polypeptide 59
Lipid metabolism	Linoleic acid metabolism	Cyp3a57	622127	cytochrome P450, family 3, subfamily a, polypeptide 57
Lipid metabolism	alpha-Linolenic acid metabolism	Pla2g2f	26971	phospholipase A2, group IIF
Lipid metabolism	alpha-Linolenic acid metabolism	Pla2g1b	18778	phospholipase A2, group IB, pancreas
Lipid metabolism	alpha-Linolenic acid metabolism	Pla2g2c	18781	phospholipase A2, group IIC
Lipid metabolism	alpha-Linolenic acid metabolism	Pla2g5	18784	phospholipase A2, group V
Lipid metabolism	alpha-Linolenic acid metabolism	Pla2g2d	18782	phospholipase A2, group IID
Lipid metabolism	alpha-Linolenic acid metabolism	Pla2g2e	26970	phospholipase A2, group IIE
Lipid metabolism	alpha-Linolenic acid metabolism	Pla2g12a	66350	phospholipase A2, group XIIA
Lipid metabolism	alpha-Linolenic acid metabolism	Pla2g12b	69836	phospholipase A2, group XIIB
Lipid metabolism	alpha-Linolenic acid metabolism	Pla2g10	26565	phospholipase A2, group X
Lipid metabolism	alpha-Linolenic acid metabolism	Pla2g2a	18780	phospholipase A2, group IIA (platelets, synovial fluid)
Lipid metabolism	alpha-Linolenic acid metabolism	Pla2g3	237625	phospholipase A2, group III
Lipid metabolism	alpha-Linolenic acid metabolism	Pla2g4e	329502	phospholipase A2, group IVE
Lipid metabolism	alpha-Linolenic acid metabolism	Pla2g4a	18783	phospholipase A2, group IVA (cytosolic, calcium-dependent)
Lipid metabolism	alpha-Linolenic acid metabolism	Pla2g4b	211429	phospholipase A2, group IVB (cytosolic)
Lipid metabolism	alpha-Linolenic acid metabolism	Pla2g4c	232889	phospholipase A2, group IVC (cytosolic, calcium-independent)
Lipid metabolism	alpha-Linolenic acid metabolism	Pla2g4d	78390	phospholipase A2, group IVD
Lipid metabolism	alpha-Linolenic acid metabolism	Pla2g4f	271844	phospholipase A2, group IVF
Lipid metabolism	alpha-Linolenic acid metabolism	Pla2g6	53357	phospholipase A2, group VI
Lipid metabolism	alpha-Linolenic acid metabolism	Plb1	665270	phospholipase B1
Lipid metabolism	alpha-Linolenic acid metabolism	Plaat3	225845	phospholipase A and acyltransferase 3
Lipid metabolism	alpha-Linolenic acid metabolism	Fads2	56473	fatty acid desaturase 2
Lipid metabolism	alpha-Linolenic acid metabolism	Acox3	80911	acyl-Coenzyme A oxidase 3, pristanoyl
Lipid metabolism	alpha-Linolenic acid metabolism	Acox1	11430	acyl-Coenzyme A oxidase 1, palmitoyl
Lipid metabolism	alpha-Linolenic acid metabolism	Acaa1a	113868	acetyl-Coenzyme A acyltransferase 1A
Lipid metabolism	alpha-Linolenic acid metabolism	Acaa1b	235674	acetyl-Coenzyme A acyltransferase 1B
Lipid metabolism	Sphingolipid metabolism	Sptlc2	20773	serine palmitoyltransferase, long chain base subunit 2
Lipid metabolism	Sphingolipid metabolism	Sptlc1	268656	serine palmitoyltransferase, long chain base subunit 1
Lipid metabolism	Sphingolipid metabolism	Sptlc3	228677	serine palmitoyltransferase, long chain base subunit 3
Lipid metabolism	Sphingolipid metabolism	Kdsr	70750	3-ketodihydrosphingosine reductase
Lipid metabolism	Sphingolipid metabolism	Cers1	93898	ceramide synthase 1
Lipid metabolism	Sphingolipid metabolism	Cers2	76893	ceramide synthase 2
Lipid metabolism	Sphingolipid metabolism	Cers4	67260	ceramide synthase 4
Lipid metabolism	Sphingolipid metabolism	Cers3	545975	ceramide synthase 3
Lipid metabolism	Sphingolipid metabolism	Cers6	241447	ceramide synthase 6
Lipid metabolism	Sphingolipid metabolism	Cers5	71949	ceramide synthase 5
Lipid metabolism	Sphingolipid metabolism	Asah1	11886	N-acylsphingosine amidohydrolase 1
Lipid metabolism	Sphingolipid metabolism	Asah2	54447	N-acylsphingosine amidohydrolase 2
Lipid metabolism	Sphingolipid metabolism	Acer2	230379	alkaline ceramidase 2
Lipid metabolism	Sphingolipid metabolism	Acer1	171168	alkaline ceramidase 1
Lipid metabolism	Sphingolipid metabolism	Acer3	66190	alkaline ceramidase 3
Lipid metabolism	Sphingolipid metabolism	Degs2	70059	delta 4-desaturase, sphingolipid 2
Lipid metabolism	Sphingolipid metabolism	Degs1	13244	delta 4-desaturase, sphingolipid 1
Lipid metabolism	Sphingolipid metabolism	Degs1l	619326	delta 4-desaturase, sphingolipid 1 like
Lipid metabolism	Sphingolipid metabolism	Sgms1	208449	sphingomyelin synthase 1
Lipid metabolism	Sphingolipid metabolism	Sgms2	74442	sphingomyelin synthase 2
Lipid metabolism	Sphingolipid metabolism	Smpd1	20597	sphingomyelin phosphodiesterase 1, acid lysosomal
Lipid metabolism	Sphingolipid metabolism	Smpd2	20598	sphingomyelin phosphodiesterase 2, neutral
Lipid metabolism	Sphingolipid metabolism	Smpd3	58994	sphingomyelin phosphodiesterase 3, neutral
Lipid metabolism	Sphingolipid metabolism	Smpd4	77626	sphingomyelin phosphodiesterase 4
Lipid metabolism	Sphingolipid metabolism	Enpp7	238011	ectonucleotide pyrophosphatase/phosphodiesterase 7
Lipid metabolism	Sphingolipid metabolism	Cerk	223753	ceramide kinase
Lipid metabolism	Sphingolipid metabolism	Plpp1	19012	phospholipid phosphatase 1
Lipid metabolism	Sphingolipid metabolism	Plpp2	50784	phospholipid phosphatase 2
Lipid metabolism	Sphingolipid metabolism	Plpp3	67916	phospholipid phosphatase 3
Lipid metabolism	Sphingolipid metabolism	Sgpp1	81535	sphingosine-1-phosphate phosphatase 1
Lipid metabolism	Sphingolipid metabolism	Sgpp2	433323	sphingosine-1-phosphate phosphatase 2
Lipid metabolism	Sphingolipid metabolism	Sphk2	56632	sphingosine kinase 2
Lipid metabolism	Sphingolipid metabolism	Sphk1	20698	sphingosine kinase 1
Lipid metabolism	Sphingolipid metabolism	Sgpl1	20397	sphingosine phosphate lyase 1
Lipid metabolism	Sphingolipid metabolism	Ugcg	22234	UDP-glucose ceramide glucosyltransferase
Lipid metabolism	Sphingolipid metabolism	Gba1	14466	glucosylceramidase beta 1
Lipid metabolism	Sphingolipid metabolism	Gba2	230101	glucosidase beta 2
Lipid metabolism	Sphingolipid metabolism	B4galt6	56386	UDP-Gal:betaGlcNAc beta 1,4-galactosyltransferase, polypeptide 6
Lipid metabolism	Sphingolipid metabolism	B4galt5	56336	UDP-Gal:betaGlcNAc beta 1,4-galactosyltransferase, polypeptide 5
Lipid metabolism	Sphingolipid metabolism	Glb1	12091	galactosidase, beta 1
Lipid metabolism	Sphingolipid metabolism	Ugt8a	22239	UDP galactosyltransferase 8A
Lipid metabolism	Sphingolipid metabolism	Galc	14420	galactosylceramidase
Lipid metabolism	Sphingolipid metabolism	Gal3st1	53897	galactose-3-O-sulfotransferase 1
Lipid metabolism	Sphingolipid metabolism	Arsa	11883	arylsulfatase A
Lipid metabolism	Sphingolipid metabolism	Neu1	18010	neuraminidase 1
Lipid metabolism	Sphingolipid metabolism	Neu3	50877	neuraminidase 3
Lipid metabolism	Sphingolipid metabolism	Neu4	241159	sialidase 4
Lipid metabolism	Sphingolipid metabolism	Neu2	23956	neuraminidase 2
Lipid metabolism	Sphingolipid metabolism	Gla	11605	galactosidase, alpha
Lipid metabolism	Sphingolipid metabolism	B4galnt1	14421	beta-1,4-N-acetyl-galactosaminyl transferase 1
Lipid metabolism	Sphingolipid metabolism	Hexa	15211	hexosaminidase A
Lipid metabolism	Sphingolipid metabolism	Hexb	15212	hexosaminidase B
Lipid metabolism	Sphingolipid metabolism	Gm2a	14667	GM2 ganglioside activator protein
Lipid metabolism	Sphingolipid metabolism	Psap	19156	prosaposin
Lipid metabolism	Sphingolipid metabolism	Psapl1	76943	prosaposin-like 1
Lipid metabolism	Biosynthesis of unsaturated fatty acids	Elovl1	54325	ELOVL fatty acid elongase 1
Lipid metabolism	Biosynthesis of unsaturated fatty acids	Elovl2	54326	ELOVL fatty acid elongase 2
Lipid metabolism	Biosynthesis of unsaturated fatty acids	Elovl3	12686	ELOVL fatty acid elongase 3
Lipid metabolism	Biosynthesis of unsaturated fatty acids	Elovl4	83603	ELOVL fatty acid elongase 4
Lipid metabolism	Biosynthesis of unsaturated fatty acids	Elovl5	68801	ELOVL fatty acid elongase 5
Lipid metabolism	Biosynthesis of unsaturated fatty acids	Elovl6	170439	ELOVL fatty acid elongase 6
Lipid metabolism	Biosynthesis of unsaturated fatty acids	Elovl7	74559	ELOVL fatty acid elongase 7
Lipid metabolism	Biosynthesis of unsaturated fatty acids	Hsd17b12	56348	hydroxysteroid (17-beta) dehydrogenase 12
Lipid metabolism	Biosynthesis of unsaturated fatty acids	Hacd2	70757	3-hydroxyacyl-CoA dehydratase 2
Lipid metabolism	Biosynthesis of unsaturated fatty acids	Hacd1	30963	3-hydroxyacyl-CoA dehydratase 1
Lipid metabolism	Biosynthesis of unsaturated fatty acids	Hacd4	66775	3-hydroxyacyl-CoA dehydratase 4
Lipid metabolism	Biosynthesis of unsaturated fatty acids	Hacd3	57874	3-hydroxyacyl-CoA dehydratase 3
Lipid metabolism	Biosynthesis of unsaturated fatty acids	Tecr	106529	trans-2,3-enoyl-CoA reductase
Lipid metabolism	Biosynthesis of unsaturated fatty acids	Scd1	20249	stearoyl-Coenzyme A desaturase 1
Lipid metabolism	Biosynthesis of unsaturated fatty acids	Scd2	20250	stearoyl-Coenzyme A desaturase 2
Lipid metabolism	Biosynthesis of unsaturated fatty acids	Scd3	30049	stearoyl-coenzyme A desaturase 3
Lipid metabolism	Biosynthesis of unsaturated fatty acids	Scd4	329065	stearoyl-coenzyme A desaturase 4
Lipid metabolism	Biosynthesis of unsaturated fatty acids	Fads2	56473	fatty acid desaturase 2
Lipid metabolism	Biosynthesis of unsaturated fatty acids	Fads1	76267	fatty acid desaturase 1
Lipid metabolism	Biosynthesis of unsaturated fatty acids	Acox3	80911	acyl-Coenzyme A oxidase 3, pristanoyl
Lipid metabolism	Biosynthesis of unsaturated fatty acids	Acox1	11430	acyl-Coenzyme A oxidase 1, palmitoyl
Lipid metabolism	Biosynthesis of unsaturated fatty acids	Hsd17b4	15488	hydroxysteroid (17-beta) dehydrogenase 4
Lipid metabolism	Biosynthesis of unsaturated fatty acids	Acaa1a	113868	acetyl-Coenzyme A acyltransferase 1A
Lipid metabolism	Biosynthesis of unsaturated fatty acids	Acaa1b	235674	acetyl-Coenzyme A acyltransferase 1B
Lipid metabolism	Biosynthesis of unsaturated fatty acids	Scp2	20280	sterol carrier protein 2, liver
Lipid metabolism	Biosynthesis of unsaturated fatty acids	Acot1	26897	acyl-CoA thioesterase 1
Lipid metabolism	Biosynthesis of unsaturated fatty acids	Acot2	171210	acyl-CoA thioesterase 2
Lipid metabolism	Biosynthesis of unsaturated fatty acids	Acot3	171281	acyl-CoA thioesterase 3
Lipid metabolism	Biosynthesis of unsaturated fatty acids	Acot5	217698	acyl-CoA thioesterase 5
Lipid metabolism	Biosynthesis of unsaturated fatty acids	Acot4	171282	acyl-CoA thioesterase 4
Lipid metabolism	Biosynthesis of unsaturated fatty acids	Acot7	70025	acyl-CoA thioesterase 7
Lipid metabolism	Biosynthesis of unsaturated fatty acids	Baat	12012	bile acid-Coenzyme A: amino acid N-acyltransferase
Lipid metabolism	Biosynthesis of unsaturated fatty acids	Acnat2	209186	acyl-coenzyme A amino acid N-acyltransferase 2
Lipid metabolism	Biosynthesis of unsaturated fatty acids	Acnat1	230161	acyl-coenzyme A amino acid N-acyltransferase 1
Mitochondrial biogenesis / Thermogenesis	Mitochondrial biogenesis	Polrmt	216151	polymerase (RNA) mitochondrial (DNA directed)
Mitochondrial biogenesis / Thermogenesis	Mitochondrial biogenesis	Tfam	21780	transcription factor A, mitochondrial
Mitochondrial biogenesis / Thermogenesis	Mitochondrial biogenesis	Tfb1m	224481	transcription factor B1, mitochondrial
Mitochondrial biogenesis / Thermogenesis	Mitochondrial biogenesis	Tfb2m	15278	transcription factor B2, mitochondrial
Mitochondrial biogenesis / Thermogenesis	Mitochondrial biogenesis	Mtif2	76784	mitochondrial translational initiation factor 2
Mitochondrial biogenesis / Thermogenesis	Mitochondrial biogenesis	Mtif3	76366	mitochondrial translational initiation factor 3
Mitochondrial biogenesis / Thermogenesis	Mitochondrial biogenesis	Tsfm	66399	Ts translation elongation factor, mitochondrial
Mitochondrial biogenesis / Thermogenesis	Mitochondrial biogenesis	Tufm	233870	Tu translation elongation factor, mitochondrial
Mitochondrial biogenesis / Thermogenesis	Mitochondrial biogenesis	Gfm1	28030	G elongation factor, mitochondrial 1
Mitochondrial biogenesis / Thermogenesis	Mitochondrial biogenesis	Gfm2	320806	G elongation factor, mitochondrial 2
Mitochondrial biogenesis / Thermogenesis	Mitochondrial biogenesis	Mterf1b	208595	mitochondrial transcription termination factor 1b
Mitochondrial biogenesis / Thermogenesis	Mitochondrial biogenesis	Mterf1a	545725	mitochondrial transcription termination factor 1a
Mitochondrial biogenesis / Thermogenesis	Mitochondrial biogenesis	Mterf2	74238	mitochondrial transcription termination factor 2
Mitochondrial biogenesis / Thermogenesis	Mitochondrial biogenesis	Mterf3	66410	mitochondrial transcription termination factor 3
Mitochondrial biogenesis / Thermogenesis	Mitochondrial biogenesis	Mterf4	69821	mitochondrial transcription termination factor 4
Mitochondrial biogenesis / Thermogenesis	Mitochondrial biogenesis	Guf1	231279	GUF1 homolog, GTPase
Mitochondrial biogenesis / Thermogenesis	Mitochondrial biogenesis	Pop1	67724	processing of precursor 1, ribonuclease P/MRP family, (S. cerevisiae)
Mitochondrial biogenesis / Thermogenesis	Mitochondrial biogenesis	Pop4	66161	processing of precursor 4, ribonuclease P/MRP family, (S. cerevisiae)
Mitochondrial biogenesis / Thermogenesis	Mitochondrial biogenesis	Pop5	117109	processing of precursor 5, ribonuclease P/MRP family (S. cerevisiae)
Mitochondrial biogenesis / Thermogenesis	Mitochondrial biogenesis	Rpp30	54364	ribonuclease P/MRP 30 subunit
Mitochondrial biogenesis / Thermogenesis	Mitochondrial biogenesis	Pop7	74097	processing of precursor 7, ribonuclease P family, (S. cerevisiae)
Mitochondrial biogenesis / Thermogenesis	Mitochondrial biogenesis	Rpp25	102614	ribonuclease P/MRP 25 subunit
Mitochondrial biogenesis / Thermogenesis	Mitochondrial biogenesis	Rpp25l	69961	ribonuclease P/MRP 25 subunit-like
Mitochondrial biogenesis / Thermogenesis	Mitochondrial biogenesis	Rpp38	227522	ribonuclease P/MRP 38 subunit
Mitochondrial biogenesis / Thermogenesis	Mitochondrial biogenesis	Rpp40	208366	ribonuclease P 40 subunit
Mitochondrial biogenesis / Thermogenesis	Mitochondrial biogenesis	Trmt10c	52575	tRNA methyltransferase 10C, mitochondrial RNase P subunit
Mitochondrial biogenesis / Thermogenesis	Mitochondrial biogenesis	Hsd17b10	15108	hydroxysteroid (17-beta) dehydrogenase 10
Mitochondrial biogenesis / Thermogenesis	Mitochondrial biogenesis	Prorp	66132	protein only RNase P catalytic subunit
Mitochondrial biogenesis / Thermogenesis	Mitochondrial biogenesis	Mss51	74843	MSS51 mitochondrial translational activator
Mitochondrial biogenesis / Thermogenesis	Mitochondrial biogenesis	Tefm	68550	transcription elongation factor, mitochondrial
Mitochondrial biogenesis / Thermogenesis	Mitochondrial biogenesis	Ptcd1	71799	pentatricopeptide repeat domain 1
Mitochondrial biogenesis / Thermogenesis	Mitochondrial biogenesis	Ptcd2	68927	pentatricopeptide repeat domain 2
Mitochondrial biogenesis / Thermogenesis	Mitochondrial biogenesis	Ptcd3	69956	pentatricopeptide repeat domain 3
Mitochondrial biogenesis / Thermogenesis	Mitochondrial biogenesis	Dhx30	72831	DExH-box helicase 30
Mitochondrial biogenesis / Thermogenesis	Mitochondrial biogenesis	Uqcc1	56046	ubiquinol-cytochrome c reductase complex assembly factor 1
Mitochondrial biogenesis / Thermogenesis	Mitochondrial biogenesis	Afg1l	215951	AFG1 like ATPase
Mitochondrial biogenesis / Thermogenesis	Mitochondrial biogenesis	Atp23	68876	ATP23 metallopeptidase and ATP synthase assembly factor homolog
Mitochondrial biogenesis / Thermogenesis	Mitochondrial biogenesis	Supv3l1	338359	suppressor of var1, 3-like 1 (S. cerevisiae)
Mitochondrial biogenesis / Thermogenesis	Mitochondrial biogenesis	Lactb2	212442	lactamase, beta 2
Mitochondrial biogenesis / Thermogenesis	Mitochondrial biogenesis	Slc25a4	11739	solute carrier family 25 (mitochondrial carrier, adenine nucleotide translocator), member 4
Mitochondrial biogenesis / Thermogenesis	Mitochondrial biogenesis	Slc25a5	11740	solute carrier family 25 (mitochondrial carrier, adenine nucleotide translocator), member 5
Mitochondrial biogenesis / Thermogenesis	Mitochondrial biogenesis	Slc25a31	73333	solute carrier family 25 (mitochondrial carrier
Mitochondrial biogenesis / Thermogenesis	Mitochondrial biogenesis	Slc25a37	67712	solute carrier family 25, member 37
Mitochondrial biogenesis / Thermogenesis	Mitochondrial biogenesis	Slc25a28	246696	solute carrier family 25, member 28
Mitochondrial biogenesis / Thermogenesis	Mitochondrial biogenesis	Gm16867	100862085	predicted gene, 16867
Mitochondrial biogenesis / Thermogenesis	Mitochondrial biogenesis	Malsu1	75593	mitochondrial assembly of ribosomal large subunit 1
Mitochondrial biogenesis / Thermogenesis	Mitochondrial biogenesis	Eral1	57837	Era like 12S mitochondrial rRNA chaperone 1
Mitochondrial biogenesis / Thermogenesis	Mitochondrial biogenesis	Yars1	107271	tyrosyl-tRNA synthetase 1
Mitochondrial biogenesis / Thermogenesis	Mitochondrial biogenesis	Yars2	70120	tyrosyl-tRNA synthetase 2 (mitochondrial)
Mitochondrial biogenesis / Thermogenesis	Mitochondrial biogenesis	Lars2	102436	leucyl-tRNA synthetase, mitochondrial
Mitochondrial biogenesis / Thermogenesis	Mitochondrial biogenesis	Lars1	107045	leucyl-tRNA synthetase 1
Mitochondrial biogenesis / Thermogenesis	Mitochondrial biogenesis	Dars2	226539	aspartyl-tRNA synthetase 2 (mitochondrial)
Mitochondrial biogenesis / Thermogenesis	Mitochondrial biogenesis	Gars1	353172	glycyl-tRNA synthetase 1
Mitochondrial biogenesis / Thermogenesis	Mitochondrial biogenesis	Rars1	104458	arginyl-tRNA synthetase 1
Mitochondrial biogenesis / Thermogenesis	Mitochondrial biogenesis	Rars2	109093	arginyl-tRNA synthetase 2, mitochondrial
Mitochondrial biogenesis / Thermogenesis	Mitochondrial biogenesis	Qrsl1	76563	glutaminyl-tRNA synthase (glutamine-hydrolyzing)-like 1
Mitochondrial biogenesis / Thermogenesis	Mitochondrial biogenesis	Gatb	229487	glutamyl-tRNA amidotransferase subunit B
Mitochondrial biogenesis / Thermogenesis	Mitochondrial biogenesis	Gatc	384281	glutamyl-tRNA amidotransferase subunit C
Mitochondrial biogenesis / Thermogenesis	Mitochondrial biogenesis	Mtpap	67440	mitochondrial poly(A) polymerase
Mitochondrial biogenesis / Thermogenesis	Mitochondrial biogenesis	Pde12	211948	phosphodiesterase 12
Mitochondrial biogenesis / Thermogenesis	Mitochondrial biogenesis	Mtg1	212508	mitochondrial ribosome-associated GTPase 1
Mitochondrial biogenesis / Thermogenesis	Mitochondrial biogenesis	Noa1	56412	nitric oxide associated 1
Mitochondrial biogenesis / Thermogenesis	Mitochondrial biogenesis	Nsun3	106338	NOL1/NOP2/Sun domain family member 3
Mitochondrial biogenesis / Thermogenesis	Mitochondrial biogenesis	Nsun4	72181	NOL1/NOP2/Sun domain family, member 4
Mitochondrial biogenesis / Thermogenesis	Mitochondrial biogenesis	Rpusd3	101122	RNA pseudouridylate synthase domain containing 3
Mitochondrial biogenesis / Thermogenesis	Mitochondrial biogenesis	Rpusd4	71989	RNA pseudouridylate synthase domain containing 4
Mitochondrial biogenesis / Thermogenesis	Mitochondrial biogenesis	Rcc1l	94254	reculator of chromosome condensation 1 like
Mitochondrial biogenesis / Thermogenesis	Mitochondrial biogenesis	Ngrn	83485	neugrin, neurite outgrowth associated
Mitochondrial biogenesis / Thermogenesis	Mitochondrial biogenesis	Trub2	227682	TruB pseudouridine (psi) synthase family member 2
Mitochondrial biogenesis / Thermogenesis	Mitochondrial biogenesis	Fastkd2	75619	FAST kinase domains 2
Mitochondrial biogenesis / Thermogenesis	Mitochondrial biogenesis	Mtrfr	72650	mitochondrial translation release factor in rescue
Mitochondrial biogenesis / Thermogenesis	Mitochondrial biogenesis	Rmnd1	66084	required for meiotic nuclear division 1 homolog
Mitochondrial biogenesis / Thermogenesis	Mitochondrial biogenesis	Grsf1	231413	G-rich RNA sequence binding factor 1
Mitochondrial biogenesis / Thermogenesis	Mitochondrial biogenesis	Mettl15	76894	methyltransferase like 15
Mitochondrial biogenesis / Thermogenesis	Mitochondrial biogenesis	Myg1	60315	melanocyte proliferating gene 1
Mitochondrial biogenesis / Thermogenesis	Mitochondrial biogenesis	Mtres1	67851	mitochondrial transcription rescue factor 1
Mitochondrial biogenesis / Thermogenesis	Mitochondrial biogenesis	Polg	18975	polymerase (DNA directed), gamma
Mitochondrial biogenesis / Thermogenesis	Mitochondrial biogenesis	Polg2	50776	polymerase (DNA directed), gamma 2, accessory subunit
Mitochondrial biogenesis / Thermogenesis	Mitochondrial biogenesis	Primpol	408022	primase and polymerase (DNA-directed)
Mitochondrial biogenesis / Thermogenesis	Mitochondrial biogenesis	Endog	13804	endonuclease G
Mitochondrial biogenesis / Thermogenesis	Mitochondrial biogenesis	Mgme1	74528	mitochondrial genome maintenance exonuclease 1
Mitochondrial biogenesis / Thermogenesis	Mitochondrial biogenesis	Exog	208194	exo/endonuclease G
Mitochondrial biogenesis / Thermogenesis	Mitochondrial biogenesis	Twnk	226153	twinkle mtDNA helicase
Mitochondrial biogenesis / Thermogenesis	Mitochondrial biogenesis	Pif1	208084	PIF1 5'-to-3' DNA helicase
Mitochondrial biogenesis / Thermogenesis	Mitochondrial biogenesis	Ssbp1	381760	single-stranded DNA binding protein 1
Mitochondrial biogenesis / Thermogenesis	Mitochondrial biogenesis	Atad3a	108888	ATPase family, AAA domain containing 3A
Mitochondrial biogenesis / Thermogenesis	Mitochondrial biogenesis	Uqcc2	67267	ubiquinol-cytochrome c reductase complex assembly factor 2
Mitochondrial biogenesis / Thermogenesis	Mitochondrial biogenesis	Dnaja2	56445	DnaJ heat shock protein family (Hsp40) member A2
Mitochondrial biogenesis / Thermogenesis	Mitochondrial biogenesis	Tomm34	67145	translocase of outer mitochondrial membrane 34
Mitochondrial biogenesis / Thermogenesis	Mitochondrial biogenesis	Rhot1	59040	ras homolog family member T1
Mitochondrial biogenesis / Thermogenesis	Mitochondrial biogenesis	Hspa8	15481	heat shock protein 8
Mitochondrial biogenesis / Thermogenesis	Mitochondrial biogenesis	Hspa1l	15482	heat shock protein 1-like
Mitochondrial biogenesis / Thermogenesis	Mitochondrial biogenesis	Hspa1a	193740	heat shock protein 1A
Mitochondrial biogenesis / Thermogenesis	Mitochondrial biogenesis	Hspa1b	15511	heat shock protein 1B
Mitochondrial biogenesis / Thermogenesis	Mitochondrial biogenesis	Aipl1	114230	aryl hydrocarbon receptor-interacting protein-like 1
Mitochondrial biogenesis / Thermogenesis	Mitochondrial biogenesis	Aip	11632	aryl-hydrocarbon receptor-interacting protein
Mitochondrial biogenesis / Thermogenesis	Mitochondrial biogenesis	Tomm40	53333	translocase of outer mitochondrial membrane 40
Mitochondrial biogenesis / Thermogenesis	Mitochondrial biogenesis	Tomm40l	641376	translocase of outer mitochondrial membrane 40-like
Mitochondrial biogenesis / Thermogenesis	Mitochondrial biogenesis	Tomm70a	28185	translocase of outer mitochondrial membrane 70A
Mitochondrial biogenesis / Thermogenesis	Mitochondrial biogenesis	Tomm22	223696	translocase of outer mitochondrial membrane 22
Mitochondrial biogenesis / Thermogenesis	Mitochondrial biogenesis	Tomm20	67952	translocase of outer mitochondrial membrane 20
Mitochondrial biogenesis / Thermogenesis	Mitochondrial biogenesis	Tomm20l	75266	translocase of outer mitochondrial membrane 20-like
Mitochondrial biogenesis / Thermogenesis	Mitochondrial biogenesis	Tomm7	66169	translocase of outer mitochondrial membrane 7
Mitochondrial biogenesis / Thermogenesis	Mitochondrial biogenesis	Tomm6	66119	translocase of outer mitochondrial membrane 6
Mitochondrial biogenesis / Thermogenesis	Mitochondrial biogenesis	Tomm5	68512	translocase of outer mitochondrial membrane 5
Mitochondrial biogenesis / Thermogenesis	Mitochondrial biogenesis	Samm50	68653	SAMM50 sorting and assembly machinery component
Mitochondrial biogenesis / Thermogenesis	Mitochondrial biogenesis	Vdac1	22333	voltage-dependent anion channel 1
Mitochondrial biogenesis / Thermogenesis	Mitochondrial biogenesis	Vdac2	22334	voltage-dependent anion channel 2
Mitochondrial biogenesis / Thermogenesis	Mitochondrial biogenesis	Vdac3	22335	voltage-dependent anion channel 3
Mitochondrial biogenesis / Thermogenesis	Mitochondrial biogenesis	Mtx1	17827	metaxin 1
Mitochondrial biogenesis / Thermogenesis	Mitochondrial biogenesis	Mtx3	382793	metaxin 3
Mitochondrial biogenesis / Thermogenesis	Mitochondrial biogenesis	Mtx2	53375	metaxin 2
Mitochondrial biogenesis / Thermogenesis	Mitochondrial biogenesis	Myo19	66196	myosin XIX
Mitochondrial biogenesis / Thermogenesis	Mitochondrial biogenesis	Armcx1	78248	armadillo repeat containing, X-linked 1
Mitochondrial biogenesis / Thermogenesis	Mitochondrial biogenesis	Armcx2	67416	armadillo repeat containing, X-linked 2
Mitochondrial biogenesis / Thermogenesis	Mitochondrial biogenesis	Armcx3	71703	armadillo repeat containing, X-linked 3
Mitochondrial biogenesis / Thermogenesis	Mitochondrial biogenesis	Armcx6	278097	armadillo repeat containing, X-linked 6
Mitochondrial biogenesis / Thermogenesis	Mitochondrial biogenesis	Mtarc1	66112	mitochondrial amidoxime reducing component 1
Mitochondrial biogenesis / Thermogenesis	Mitochondrial biogenesis	Mtarc2	67247	mitochondrial amidoxime reducing component 2
Mitochondrial biogenesis / Thermogenesis	Mitochondrial biogenesis	Timm9	30056	translocase of inner mitochondrial membrane 9
Mitochondrial biogenesis / Thermogenesis	Mitochondrial biogenesis	Timm10	30059	translocase of inner mitochondrial membrane 10
Mitochondrial biogenesis / Thermogenesis	Mitochondrial biogenesis	Timm10b	14356	translocase of inner mitochondrial membrane 10B
Mitochondrial biogenesis / Thermogenesis	Mitochondrial biogenesis	Timm8a1	30058	translocase of inner mitochondrial membrane 8A1
Mitochondrial biogenesis / Thermogenesis	Mitochondrial biogenesis	Timm8b	30057	translocase of inner mitochondrial membrane 8B
Mitochondrial biogenesis / Thermogenesis	Mitochondrial biogenesis	Timm8a2	223262	translocase of inner mitochondrial membrane 8A2
Mitochondrial biogenesis / Thermogenesis	Mitochondrial biogenesis	Timm13	30055	translocase of inner mitochondrial membrane 13
Mitochondrial biogenesis / Thermogenesis	Mitochondrial biogenesis	Chchd4	72170	coiled-coil-helix-coiled-coil-helix domain containing 4
Mitochondrial biogenesis / Thermogenesis	Mitochondrial biogenesis	Gfer	11692	growth factor, augmenter of liver regeneration
Mitochondrial biogenesis / Thermogenesis	Mitochondrial biogenesis	Micos10	433771	mitochondrial contact site and cristae organizing system subunit 10
Mitochondrial biogenesis / Thermogenesis	Mitochondrial biogenesis	Immt	76614	inner membrane protein, mitochondrial
Mitochondrial biogenesis / Thermogenesis	Mitochondrial biogenesis	Micos13	224904	mitochondrial contact site and cristae organizing system subunit 13
Mitochondrial biogenesis / Thermogenesis	Mitochondrial biogenesis	Chchd3	66075	coiled-coil-helix-coiled-coil-helix domain containing 3
Mitochondrial biogenesis / Thermogenesis	Mitochondrial biogenesis	Chchd6	66098	coiled-coil-helix-coiled-coil-helix domain containing 6
Mitochondrial biogenesis / Thermogenesis	Mitochondrial biogenesis	Apoo	68316	apolipoprotein O
Mitochondrial biogenesis / Thermogenesis	Mitochondrial biogenesis	Apool	68117	apolipoprotein O-like
Mitochondrial biogenesis / Thermogenesis	Mitochondrial biogenesis	Timm22	56322	translocase of inner mitochondrial membrane 22
Mitochondrial biogenesis / Thermogenesis	Mitochondrial biogenesis	Timm23	53600	translocase of inner mitochondrial membrane 23
Mitochondrial biogenesis / Thermogenesis	Mitochondrial biogenesis	Timm17a	21854	translocase of inner mitochondrial membrane 17a
Mitochondrial biogenesis / Thermogenesis	Mitochondrial biogenesis	Timm17b	21855	translocase of inner mitochondrial membrane 17b
Mitochondrial biogenesis / Thermogenesis	Mitochondrial biogenesis	Timm21	67105	translocase of inner mitochondrial membrane 21
Mitochondrial biogenesis / Thermogenesis	Mitochondrial biogenesis	Timm50	66525	translocase of inner mitochondrial membrane 50
Mitochondrial biogenesis / Thermogenesis	Mitochondrial biogenesis	Mcu	215999	mitochondrial calcium uniporter
Mitochondrial biogenesis / Thermogenesis	Mitochondrial biogenesis	Micu1	216001	mitochondrial calcium uptake 1
Mitochondrial biogenesis / Thermogenesis	Mitochondrial biogenesis	Micu2	68514	mitochondrial calcium uptake 2
Mitochondrial biogenesis / Thermogenesis	Mitochondrial biogenesis	Mcub	66815	mitochondrial calcium uniporter dominant negative beta subunit
Mitochondrial biogenesis / Thermogenesis	Mitochondrial biogenesis	Smdt1	69029	single-pass membrane protein with aspartate rich tail 1
Mitochondrial biogenesis / Thermogenesis	Mitochondrial biogenesis	Mcur1	76137	mitochondrial calcium uniporter regulator 1
Mitochondrial biogenesis / Thermogenesis	Mitochondrial biogenesis	Letm1	56384	leucine zipper-EF-hand containing transmembrane protein 1
Mitochondrial biogenesis / Thermogenesis	Mitochondrial biogenesis	Immp1l	66541	IMP1 inner mitochondrial membrane peptidase-like (S. cerevisiae)
Mitochondrial biogenesis / Thermogenesis	Mitochondrial biogenesis	Immp2l	93757	IMP2 inner mitochondrial membrane peptidase-like (S. cerevisiae)
Mitochondrial biogenesis / Thermogenesis	Mitochondrial biogenesis	Tmem126a	66271	transmembrane protein 126A
Mitochondrial biogenesis / Thermogenesis	Mitochondrial biogenesis	Gm13570	667103	predicted gene 13570
Mitochondrial biogenesis / Thermogenesis	Mitochondrial biogenesis	Gm4984	245347	predicted pseudogene 4984
Mitochondrial biogenesis / Thermogenesis	Mitochondrial biogenesis	Mpc1	55951	mitochondrial pyruvate carrier 1
Mitochondrial biogenesis / Thermogenesis	Mitochondrial biogenesis	Mpc2	70456	mitochondrial pyruvate carrier 2
Mitochondrial biogenesis / Thermogenesis	Mitochondrial biogenesis	Chchd10	103172	coiled-coil-helix-coiled-coil-helix domain containing 10
Mitochondrial biogenesis / Thermogenesis	Mitochondrial biogenesis	Timm44	21856	translocase of inner mitochondrial membrane 44
Mitochondrial biogenesis / Thermogenesis	Mitochondrial biogenesis	Hspa9	15526	heat shock protein 9
Mitochondrial biogenesis / Thermogenesis	Mitochondrial biogenesis	Grpel1	17713	GrpE-like 1, mitochondrial
Mitochondrial biogenesis / Thermogenesis	Mitochondrial biogenesis	Grpel2	17714	GrpE-like 2, mitochondrial
Mitochondrial biogenesis / Thermogenesis	Mitochondrial biogenesis	Dnajc19	67713	DnaJ heat shock protein family (Hsp40) member C19
Mitochondrial biogenesis / Thermogenesis	Mitochondrial biogenesis	Pam16	66449	presequence translocase-asssociated motor 16
Mitochondrial biogenesis / Thermogenesis	Mitochondrial biogenesis	Pmpca	66865	peptidase (mitochondrial processing) alpha
Mitochondrial biogenesis / Thermogenesis	Mitochondrial biogenesis	Pmpcb	73078	peptidase (mitochondrial processing) beta
Mitochondrial biogenesis / Thermogenesis	Mitochondrial biogenesis	Mipep	70478	mitochondrial intermediate peptidase
Mitochondrial biogenesis / Thermogenesis	Mitochondrial biogenesis	Hspd1	15510	heat shock protein 1 (chaperonin)
Mitochondrial biogenesis / Thermogenesis	Mitochondrial biogenesis	Hspe1	15528	heat shock protein 1 (chaperonin 10)
Mitochondrial biogenesis / Thermogenesis	Mitochondrial biogenesis	Gm6462	623924	predicted gene 6462
Mitochondrial biogenesis / Thermogenesis	Mitochondrial biogenesis	Dnaja3	83945	DnaJ heat shock protein family (Hsp40) member A3
Mitochondrial biogenesis / Thermogenesis	Mitochondrial biogenesis	Tamm41	68971	TAM41 mitochondrial translocator assembly and maintenance homolog
Mitochondrial biogenesis / Thermogenesis	Mitochondrial biogenesis	Dnlz	52838	DNL-type zinc finger
Mitochondrial biogenesis / Thermogenesis	Mitochondrial biogenesis	Ethe1	66071	ethylmalonic encephalopathy 1
Mitochondrial biogenesis / Thermogenesis	Mitochondrial biogenesis	Poldip2	67811	polymerase (DNA-directed), delta interacting protein 2
Mitochondrial biogenesis / Thermogenesis	Mitochondrial biogenesis	Creb1	12912	cAMP responsive element binding protein 1
Mitochondrial biogenesis / Thermogenesis	Mitochondrial biogenesis	Sp1	20683	trans-acting transcription factor 1
Mitochondrial biogenesis / Thermogenesis	Mitochondrial biogenesis	Yy1	22632	YY1 transcription factor
Mitochondrial biogenesis / Thermogenesis	Mitochondrial biogenesis	Yy2	100073351	Yy2 transcription factor
Mitochondrial biogenesis / Thermogenesis	Mitochondrial biogenesis	Gabpb1	14391	GA repeat binding protein, beta 1
Mitochondrial biogenesis / Thermogenesis	Mitochondrial biogenesis	Gabpb2	213054	GA repeat binding protein, beta 2
Mitochondrial biogenesis / Thermogenesis	Mitochondrial biogenesis	Nrf1	18181	nuclear respiratory factor 1
Mitochondrial biogenesis / Thermogenesis	Mitochondrial biogenesis	Nfe2l2	18024	nuclear factor, erythroid derived 2, like 2
Mitochondrial biogenesis / Thermogenesis	Mitochondrial biogenesis	Mt2	17750	metallothionein 2
Mitochondrial biogenesis / Thermogenesis	Mitochondrial biogenesis	Mt1	17748	metallothionein 1
Mitochondrial biogenesis / Thermogenesis	Mitochondrial biogenesis	Mt3	17751	metallothionein 3
Mitochondrial biogenesis / Thermogenesis	Mitochondrial biogenesis	Mt4	17752	metallothionein 4
Mitochondrial biogenesis / Thermogenesis	Mitochondrial biogenesis	Ppargc1a	19017	peroxisome proliferative activated receptor, gamma, coactivator 1 alpha
Mitochondrial biogenesis / Thermogenesis	Mitochondrial biogenesis	Ppargc1b	170826	peroxisome proliferative activated receptor, gamma, coactivator 1 beta
Mitochondrial biogenesis / Thermogenesis	Mitochondrial biogenesis	Pprc1	226169	peroxisome proliferative activated receptor, gamma, coactivator-related 1
Mitochondrial biogenesis / Thermogenesis	Mitochondrial biogenesis	Crtc1	382056	CREB regulated transcription coactivator 1
Mitochondrial biogenesis / Thermogenesis	Mitochondrial biogenesis	Crebbp	12914	CREB binding protein
Mitochondrial biogenesis / Thermogenesis	Mitochondrial biogenesis	Ep300	328572	E1A binding protein p300
Mitochondrial biogenesis / Thermogenesis	Mitochondrial biogenesis	Nfs1	18041	nitrogen fixation gene 1 (S. cerevisiae)
Mitochondrial biogenesis / Thermogenesis	Mitochondrial biogenesis	Iscu	66383	iron-sulfur cluster assembly enzyme
Mitochondrial biogenesis / Thermogenesis	Mitochondrial biogenesis	Lyrm4	380840	LYR motif containing 4
Mitochondrial biogenesis / Thermogenesis	Mitochondrial biogenesis	Fxn	14297	frataxin
Mitochondrial biogenesis / Thermogenesis	Mitochondrial biogenesis	Fdx1	14148	ferredoxin 1
Mitochondrial biogenesis / Thermogenesis	Mitochondrial biogenesis	Fdx2	68165	ferredoxin 2
Mitochondrial biogenesis / Thermogenesis	Mitochondrial biogenesis	Fdxr	14149	ferredoxin reductase
Mitochondrial biogenesis / Thermogenesis	Mitochondrial biogenesis	Hscb	100900	HscB iron-sulfur cluster co-chaperone
Mitochondrial biogenesis / Thermogenesis	Mitochondrial biogenesis	Sil1	81500	SIL1 nucleotide exchange factor
Mitochondrial biogenesis / Thermogenesis	Mitochondrial biogenesis	Glrx5	73046	glutaredoxin 5
Mitochondrial biogenesis / Thermogenesis	Mitochondrial biogenesis	Isca1	69046	iron-sulfur cluster assembly 1
Mitochondrial biogenesis / Thermogenesis	Mitochondrial biogenesis	Isca2	74316	iron-sulfur cluster assembly 2
Mitochondrial biogenesis / Thermogenesis	Mitochondrial biogenesis	Iba57	216792	IBA57 homolog, iron-sulfur cluster assembly
Mitochondrial biogenesis / Thermogenesis	Mitochondrial biogenesis	Nfu1	56748	NFU1 iron-sulfur cluster scaffold
Mitochondrial biogenesis / Thermogenesis	Mitochondrial biogenesis	Bola1	69168	bolA family member 1
Mitochondrial biogenesis / Thermogenesis	Mitochondrial biogenesis	Bola3	78653	bolA family member 3
Mitochondrial biogenesis / Thermogenesis	Mitochondrial biogenesis	Sfxn1	14057	sideroflexin 1
Mitochondrial biogenesis / Thermogenesis	Mitochondrial biogenesis	Sfxn3	94280	sideroflexin 3
Mitochondrial biogenesis / Thermogenesis	Mitochondrial biogenesis	Sfxn2	94279	sideroflexin 2
Mitochondrial biogenesis / Thermogenesis	Mitochondrial biogenesis	Sfxn4	94281	sideroflexin 4
Mitochondrial biogenesis / Thermogenesis	Mitochondrial biogenesis	Sfxn5	94282	sideroflexin 5
Mitochondrial biogenesis / Thermogenesis	Mitochondrial biogenesis	Cpt1a	12894	carnitine palmitoyltransferase 1a, liver
Mitochondrial biogenesis / Thermogenesis	Mitochondrial biogenesis	Cpt1b	12895	carnitine palmitoyltransferase 1b, muscle
Mitochondrial biogenesis / Thermogenesis	Mitochondrial biogenesis	Cpt1c	78070	carnitine palmitoyltransferase 1c
Mitochondrial biogenesis / Thermogenesis	Mitochondrial biogenesis	Dhtkd1	209692	dehydrogenase E1 and transketolase domain containing 1
Mitochondrial biogenesis / Thermogenesis	Mitochondrial biogenesis	Fbxl4	269514	F-box and leucine-rich repeat protein 4
Mitochondrial biogenesis / Thermogenesis	Mitochondrial biogenesis	Hcfc1	15161	host cell factor C1
Mitochondrial biogenesis / Thermogenesis	Mitochondrial biogenesis	Hcfc2	67933	host cell factor C2
Mitochondrial biogenesis / Thermogenesis	Mitochondrial biogenesis	Htt	15194	huntingtin
Mitochondrial biogenesis / Thermogenesis	Mitochondrial biogenesis	Esrra	26379	estrogen related receptor, alpha
Mitochondrial biogenesis / Thermogenesis	Mitochondrial biogenesis	Esrrb	26380	estrogen related receptor, beta
Mitochondrial biogenesis / Thermogenesis	Mitochondrial biogenesis	Esrrg	26381	estrogen-related receptor gamma
Mitochondrial biogenesis / Thermogenesis	Mitochondrial biogenesis	Nrip1	268903	nuclear receptor interacting protein 1
Mitochondrial biogenesis / Thermogenesis	Mitochondrial biogenesis	Prkaa1	105787	protein kinase, AMP-activated, alpha 1 catalytic subunit
Mitochondrial biogenesis / Thermogenesis	Mitochondrial biogenesis	Prkaa2	108079	protein kinase, AMP-activated, alpha 2 catalytic subunit
Mitochondrial biogenesis / Thermogenesis	Mitochondrial biogenesis	Lonp1	74142	lon peptidase 1, mitochondrial
Mitochondrial biogenesis / Thermogenesis	Mitochondrial biogenesis	Sirt1	93759	sirtuin 1
Mitochondrial biogenesis / Thermogenesis	Mitochondrial biogenesis	Serac1	321007	serine active site containing 1
Mitochondrial biogenesis / Thermogenesis	Mitochondrial biogenesis	Uxt	22294	ubiquitously expressed prefoldin like chaperone
Mitochondrial biogenesis / Thermogenesis	Mitochondrial biogenesis	Perm1	74183	PPARGC1 and ESRR induced regulator, muscle 1
Mitochondrial biogenesis / Thermogenesis	Mitochondrial biogenesis	Ndufaf1	69702	NADH:ubiquinone oxidoreductase complex assembly factor 1
Mitochondrial biogenesis / Thermogenesis	Mitochondrial biogenesis	Ndufaf2	75597	NADH:ubiquinone oxidoreductase complex assembly factor 2
Mitochondrial biogenesis / Thermogenesis	Mitochondrial biogenesis	Ndufaf3	66706	NADH:ubiquinone oxidoreductase complex assembly factor 3
Mitochondrial biogenesis / Thermogenesis	Mitochondrial biogenesis	Ndufaf4	68493	NADH:ubiquinone oxidoreductase complex assembly factor 4
Mitochondrial biogenesis / Thermogenesis	Mitochondrial biogenesis	Ndufaf5	69487	NADH:ubiquinone oxidoreductase complex assembly factor 5
Mitochondrial biogenesis / Thermogenesis	Mitochondrial biogenesis	Ndufaf6	76947	NADH:ubiquinone oxidoreductase complex assembly factor 6
Mitochondrial biogenesis / Thermogenesis	Mitochondrial biogenesis	Ndufaf7	73694	NADH:ubiquinone oxidoreductase complex assembly factor 7
Mitochondrial biogenesis / Thermogenesis	Mitochondrial biogenesis	Ndufaf8	208501	NADH:ubiquinone oxidoreductase complex assembly factor 8
Mitochondrial biogenesis / Thermogenesis	Mitochondrial biogenesis	Tmem126b	68472	transmembrane protein 126B
Mitochondrial biogenesis / Thermogenesis	Mitochondrial biogenesis	Ecsit	26940	ECSIT signalling integrator
Mitochondrial biogenesis / Thermogenesis	Mitochondrial biogenesis	Acad9	229211	acyl-Coenzyme A dehydrogenase family, member 9
Mitochondrial biogenesis / Thermogenesis	Mitochondrial biogenesis	Nubpl	76826	nucleotide binding protein-like
Mitochondrial biogenesis / Thermogenesis	Mitochondrial biogenesis	Foxred1	235169	FAD-dependent oxidoreductase domain containing 1
Mitochondrial biogenesis / Thermogenesis	Mitochondrial biogenesis	Rtn4ip1	170728	reticulon 4 interacting protein 1
Mitochondrial biogenesis / Thermogenesis	Mitochondrial biogenesis	Timmdc1	76916	translocase of inner mitochondrial membrane domain containing 1
Mitochondrial biogenesis / Thermogenesis	Mitochondrial biogenesis	Sdhaf1	68332	succinate dehydrogenase complex assembly factor 1
Mitochondrial biogenesis / Thermogenesis	Mitochondrial biogenesis	Sdhaf2	66072	succinate dehydrogenase complex assembly factor 2
Mitochondrial biogenesis / Thermogenesis	Mitochondrial biogenesis	Bcs1l	66821	BCS1 homolog, ubiquinol-cytochrome c reductase complex chaperone
Mitochondrial biogenesis / Thermogenesis	Mitochondrial biogenesis	Ttc19	72795	tetratricopeptide repeat domain 19
Mitochondrial biogenesis / Thermogenesis	Mitochondrial biogenesis	Lyrm7	75530	LYR motif containing 7
Mitochondrial biogenesis / Thermogenesis	Mitochondrial biogenesis	Uqcc3	107197	ubiquinol-cytochrome c reductase complex assembly factor 3
Mitochondrial biogenesis / Thermogenesis	Mitochondrial biogenesis	Uqcc4	214489	ubiquinol-cytochrome c reductase complex assembly factor 4
Mitochondrial biogenesis / Thermogenesis	Mitochondrial biogenesis	Uqcc5	66487	ubiquinol-cytochrome c reductase complex assembly factor 5
Mitochondrial biogenesis / Thermogenesis	Mitochondrial biogenesis	Uqcc6	544717	ubiquinol-cytochrome c reductase complex assembly factor 6
Mitochondrial biogenesis / Thermogenesis	Mitochondrial biogenesis	Stmp1	67705	short transmembrane mitochondrial protein 1
Mitochondrial biogenesis / Thermogenesis	Mitochondrial biogenesis	Cmc1	67899	C-X9-C motif containing 1
Mitochondrial biogenesis / Thermogenesis	Mitochondrial biogenesis	Cmc2	66531	C-X9-C motif containing 2
Mitochondrial biogenesis / Thermogenesis	Mitochondrial biogenesis	Coa3	52469	cytochrome C oxidase assembly factor 3
Mitochondrial biogenesis / Thermogenesis	Mitochondrial biogenesis	Coa4	68185	cytochrome c oxidase assembly factor 4
Mitochondrial biogenesis / Thermogenesis	Mitochondrial biogenesis	Coa5	76178	cytochrome C oxidase assembly factor 5
Mitochondrial biogenesis / Thermogenesis	Mitochondrial biogenesis	Coa6	67892	cytochrome c oxidase assembly factor 6
Mitochondrial biogenesis / Thermogenesis	Mitochondrial biogenesis	Coa7	69893	cytochrome c oxidase assembly factor 7
Mitochondrial biogenesis / Thermogenesis	Mitochondrial biogenesis	Cox10	70383	heme A:farnesyltransferase cytochrome c oxidase assembly factor 10
Mitochondrial biogenesis / Thermogenesis	Mitochondrial biogenesis	Cox11	69802	cytochrome c oxidase assembly protein 11, copper chaperone
Mitochondrial biogenesis / Thermogenesis	Mitochondrial biogenesis	Gm29733	101055854	predicted gene, 29733
Mitochondrial biogenesis / Thermogenesis	Mitochondrial biogenesis	Cox14	66379	cytochrome c oxidase assembly protein 14
Mitochondrial biogenesis / Thermogenesis	Mitochondrial biogenesis	Cox15	226139	cytochrome c oxidase assembly protein 15
Mitochondrial biogenesis / Thermogenesis	Mitochondrial biogenesis	Cox16	66272	cytochrome c oxidase assembly protein 16
Mitochondrial biogenesis / Thermogenesis	Mitochondrial biogenesis	Cox17	12856	cytochrome c oxidase assembly protein 17, copper chaperone
Mitochondrial biogenesis / Thermogenesis	Mitochondrial biogenesis	Cox18	231430	cytochrome c oxidase assembly protein 18
Mitochondrial biogenesis / Thermogenesis	Mitochondrial biogenesis	Cox19	68033	cytochrome c oxidase assembly protein 19
Mitochondrial biogenesis / Thermogenesis	Mitochondrial biogenesis	Cox20	66359	cytochrome c oxidase assembly protein 20
Mitochondrial biogenesis / Thermogenesis	Mitochondrial biogenesis	Pet100	100503890	PET100 homolog
Mitochondrial biogenesis / Thermogenesis	Mitochondrial biogenesis	Pet117	100048644	PET117 homolog
Mitochondrial biogenesis / Thermogenesis	Mitochondrial biogenesis	Oxa1l	69089	oxidase assembly 1-like
Mitochondrial biogenesis / Thermogenesis	Mitochondrial biogenesis	Surf1	20930	surfeit gene 1
Mitochondrial biogenesis / Thermogenesis	Mitochondrial biogenesis	Sco1	52892	SCO1 cytochrome c oxidase assembly protein
Mitochondrial biogenesis / Thermogenesis	Mitochondrial biogenesis	Sco2	100126824	SCO2 cytochrome c oxidase assembly protein
Mitochondrial biogenesis / Thermogenesis	Mitochondrial biogenesis	Taco1	70207	translational activator of mitochondrially encoded cytochrome c oxidase I
Mitochondrial biogenesis / Thermogenesis	Mitochondrial biogenesis	Lrpprc	72416	leucine-rich PPR-motif containing
Mitochondrial biogenesis / Thermogenesis	Mitochondrial biogenesis	Coa8	68020	cytochrome c oxidase assembly factor 8
Mitochondrial biogenesis / Thermogenesis	Mitochondrial biogenesis	Tmem223	66836	transmembrane protein 223
Mitochondrial biogenesis / Thermogenesis	Mitochondrial biogenesis	Atpaf1	230649	ATP synthase mitochondrial F1 complex assembly factor 1
Mitochondrial biogenesis / Thermogenesis	Mitochondrial biogenesis	Atpaf2	246782	ATP synthase mitochondrial F1 complex assembly factor 2
Mitochondrial biogenesis / Thermogenesis	Mitochondrial biogenesis	Tmem70	70397	transmembrane protein 70
Mitochondrial biogenesis / Thermogenesis	Mitochondrial biogenesis	Gm48175	115487466	predicted gene, 48175
Mitochondrial biogenesis / Thermogenesis	Mitochondrial biogenesis	Atp5mj	70257	ATP synthase membrane subunit j
Mitochondrial biogenesis / Thermogenesis	Mitochondrial biogenesis	Gm32936	102635650	predicted gene, 32936
Mitochondrial biogenesis / Thermogenesis	Mitochondrial biogenesis	Atp5mk	66477	ATP synthase membrane subunit k
Mitochondrial biogenesis / Thermogenesis	Mitochondrial biogenesis	Gm35857	102639577	predicted gene, 35857
Mitochondrial biogenesis / Thermogenesis	Mitochondrial biogenesis	Mfn1	67414	mitofusin 1
Mitochondrial biogenesis / Thermogenesis	Mitochondrial biogenesis	Mfn2	170731	mitofusin 2
Mitochondrial biogenesis / Thermogenesis	Mitochondrial biogenesis	Opa1	74143	OPA1, mitochondrial dynamin like GTPase
Mitochondrial biogenesis / Thermogenesis	Mitochondrial biogenesis	Opa3	403187	optic atrophy 3
Mitochondrial biogenesis / Thermogenesis	Mitochondrial biogenesis	Gm38499	102637572	predicted gene, 38499
Mitochondrial biogenesis / Thermogenesis	Mitochondrial biogenesis	Triap1	69076	TP53 regulated inhibitor of apoptosis 1
Mitochondrial biogenesis / Thermogenesis	Mitochondrial biogenesis	Parl	381038	presenilin associated, rhomboid-like
Mitochondrial biogenesis / Thermogenesis	Mitochondrial biogenesis	Bak1	12018	BCL2-antagonist/killer 1
Mitochondrial biogenesis / Thermogenesis	Mitochondrial biogenesis	Bax	12028	BCL2-associated X protein
Mitochondrial biogenesis / Thermogenesis	Mitochondrial biogenesis	Dnm1l	74006	dynamin 1-like
Mitochondrial biogenesis / Thermogenesis	Mitochondrial biogenesis	Fis1	66437	fission, mitochondrial 1
Mitochondrial biogenesis / Thermogenesis	Mitochondrial biogenesis	Sumo2	170930	small ubiquitin-like modifier 2
Mitochondrial biogenesis / Thermogenesis	Mitochondrial biogenesis	Sumo3	20610	small ubiquitin-like modifier 3
Mitochondrial biogenesis / Thermogenesis	Mitochondrial biogenesis	Sumo1	22218	small ubiquitin-like modifier 1
Mitochondrial biogenesis / Thermogenesis	Mitochondrial biogenesis	Gm11971	102640040	predicted gene 11971
Mitochondrial biogenesis / Thermogenesis	Mitochondrial biogenesis	Sh3glb1	54673	SH3-domain GRB2-like B1 (endophilin)
Mitochondrial biogenesis / Thermogenesis	Mitochondrial biogenesis	Mtch2	56428	mitochondrial carrier 2
Mitochondrial biogenesis / Thermogenesis	Mitochondrial biogenesis	Mtch1	56462	mitochondrial carrier 1
Mitochondrial biogenesis / Thermogenesis	Mitochondrial biogenesis	Mff	75734	mitochondrial fission factor
Mitochondrial biogenesis / Thermogenesis	Mitochondrial biogenesis	Gdap1	14545	ganglioside-induced differentiation-associated-protein 1
Mitochondrial biogenesis / Thermogenesis	Mitochondrial biogenesis	Gdap1l1	228858	ganglioside-induced differentiation-associated protein 1-like 1
Mitochondrial biogenesis / Thermogenesis	Mitochondrial biogenesis	Vat1	26949	vesicle amine transport 1
Mitochondrial biogenesis / Thermogenesis	Mitochondrial biogenesis	Mief2	237781	mitochondrial elongation factor 2
Mitochondrial biogenesis / Thermogenesis	Mitochondrial biogenesis	Mief1	239555	mitochondrial elongation factor 1
Mitochondrial biogenesis / Thermogenesis	Mitochondrial biogenesis	Pld6	194908	phospholipase D family member 6
Mitochondrial biogenesis / Thermogenesis	Mitochondrial biogenesis	Miga2	108958	mitoguardin 2
Mitochondrial biogenesis / Thermogenesis	Mitochondrial biogenesis	Miga1	215708	mitoguardin 1
Mitochondrial biogenesis / Thermogenesis	Mitochondrial biogenesis	Actg1	11465	actin, gamma, cytoplasmic 1
Mitochondrial biogenesis / Thermogenesis	Mitochondrial biogenesis	Actb	11461	actin, beta
Mitochondrial biogenesis / Thermogenesis	Mitochondrial biogenesis	Naa20	67877	N(alpha)-acetyltransferase 20, NatB catalytic subunit
Mitochondrial biogenesis / Thermogenesis	Mitochondrial biogenesis	Naa25	231713	N(alpha)-acetyltransferase 25, NatB auxiliary subunit
Mitochondrial biogenesis / Thermogenesis	Mitochondrial biogenesis	Phb1	18673	prohibitin 1
Mitochondrial biogenesis / Thermogenesis	Mitochondrial biogenesis	1700071K01Rik	237880	RIKEN cDNA 1700071K01 gene
Mitochondrial biogenesis / Thermogenesis	Mitochondrial biogenesis	Phb2	12034	prohibitin 2
Mitochondrial biogenesis / Thermogenesis	Mitochondrial biogenesis	Ktn1	16709	kinectin 1
Mitochondrial biogenesis / Thermogenesis	Mitochondrial biogenesis	Myo5a	17918	myosin VA
Mitochondrial biogenesis / Thermogenesis	Mitochondrial biogenesis	Myo5b	17919	myosin VB
Mitochondrial biogenesis / Thermogenesis	Mitochondrial biogenesis	Myo5c	208943	myosin VC
Mitochondrial biogenesis / Thermogenesis	Mitochondrial biogenesis	Xiap	11798	X-linked inhibitor of apoptosis
Mitochondrial biogenesis / Thermogenesis	Mitochondrial biogenesis	Diablo	66593	diablo, IAP-binding mitochondrial protein
Mitochondrial biogenesis / Thermogenesis	Mitochondrial biogenesis	Snx25	102141	sorting nexin 25
Mitochondrial biogenesis / Thermogenesis	Mitochondrial biogenesis	Mtfp1	67900	mitochondrial fission process 1
Mitochondrial biogenesis / Thermogenesis	Mitochondrial biogenesis	Dap3	65111	death associated protein 3
Mitochondrial biogenesis / Thermogenesis	Mitochondrial biogenesis	Nedd4	17999	neural precursor cell expressed, developmentally down-regulated 4
Mitochondrial biogenesis / Thermogenesis	Mitochondrial biogenesis	Oxr1	170719	oxidation resistance 1
Mitochondrial biogenesis / Thermogenesis	Mitochondrial biogenesis	Msto1	229524	misato 1, mitochondrial distribution and morphology regulator
Mitochondrial biogenesis / Thermogenesis	Mitochondrial biogenesis	Atg2a	329015	autophagy related 2A
Mitochondrial biogenesis / Thermogenesis	Mitochondrial biogenesis	Atg2b	76559	autophagy related 2B
Mitochondrial biogenesis / Thermogenesis	Mitochondrial biogenesis	Atg3	67841	autophagy related 3
Mitochondrial biogenesis / Thermogenesis	Mitochondrial biogenesis	Atg4b	66615	autophagy related 4B, cysteine peptidase
Mitochondrial biogenesis / Thermogenesis	Mitochondrial biogenesis	Atg4d	235040	autophagy related 4D, cysteine peptidase
Mitochondrial biogenesis / Thermogenesis	Mitochondrial biogenesis	Atg4c	242557	autophagy related 4C, cysteine peptidase
Mitochondrial biogenesis / Thermogenesis	Mitochondrial biogenesis	Atg4a	666468	autophagy related 4A, cysteine peptidase
Mitochondrial biogenesis / Thermogenesis	Mitochondrial biogenesis	Atg5	11793	autophagy related 5
Mitochondrial biogenesis / Thermogenesis	Mitochondrial biogenesis	Becn1	56208	beclin 1, autophagy related
Mitochondrial biogenesis / Thermogenesis	Mitochondrial biogenesis	Atg7	74244	autophagy related 7
Mitochondrial biogenesis / Thermogenesis	Mitochondrial biogenesis	Gabarapl1	57436	GABA type A receptor associated protein like 1
Mitochondrial biogenesis / Thermogenesis	Mitochondrial biogenesis	Gabarap	56486	gamma-aminobutyric acid receptor associated protein
Mitochondrial biogenesis / Thermogenesis	Mitochondrial biogenesis	Gabarapl2	93739	GABA type A receptor associated protein like 2
Mitochondrial biogenesis / Thermogenesis	Mitochondrial biogenesis	Atg9b	213948	autophagy related 9B
Mitochondrial biogenesis / Thermogenesis	Mitochondrial biogenesis	Atg9a	245860	autophagy related 9A
Mitochondrial biogenesis / Thermogenesis	Mitochondrial biogenesis	Atg10	66795	autophagy related 10
Mitochondrial biogenesis / Thermogenesis	Mitochondrial biogenesis	Atg12	67526	autophagy related 12
Mitochondrial biogenesis / Thermogenesis	Mitochondrial biogenesis	Atg14	100504663	autophagy related 14
Mitochondrial biogenesis / Thermogenesis	Mitochondrial biogenesis	Atg16l1	77040	autophagy related 16 like 1
Mitochondrial biogenesis / Thermogenesis	Mitochondrial biogenesis	Atg16l2	73683	autophagy related 16 like 2
Mitochondrial biogenesis / Thermogenesis	Mitochondrial biogenesis	Wipi1	52639	WD repeat domain, phosphoinositide interacting 1
Mitochondrial biogenesis / Thermogenesis	Mitochondrial biogenesis	Wipi2	74781	WD repeat domain, phosphoinositide interacting 2
Mitochondrial biogenesis / Thermogenesis	Mitochondrial biogenesis	Prkn	50873	parkin RBR E3 ubiquitin protein ligase
Mitochondrial biogenesis / Thermogenesis	Mitochondrial biogenesis	Rnf41	67588	ring finger protein 41
Mitochondrial biogenesis / Thermogenesis	Mitochondrial biogenesis	Clec16a	74374	C-type lectin domain family 16, member A
Mitochondrial biogenesis / Thermogenesis	Mitochondrial biogenesis	Pink1	68943	PTEN induced putative kinase 1
Mitochondrial biogenesis / Thermogenesis	Mitochondrial biogenesis	Sqstm1	18412	sequestosome 1
Mitochondrial biogenesis / Thermogenesis	Mitochondrial biogenesis	Tax1bp1	52440	Tax1 (human T cell leukemia virus type I) binding protein 1
Mitochondrial biogenesis / Thermogenesis	Mitochondrial biogenesis	Calcoco2	76815	calcium binding and coiled-coil domain 2
Mitochondrial biogenesis / Thermogenesis	Mitochondrial biogenesis	Ambra1	228361	autophagy/beclin 1 regulator 1
Mitochondrial biogenesis / Thermogenesis	Mitochondrial biogenesis	Atg13	51897	autophagy related 13
AMPK signaling pathway	AMPK signaling pathway	Map3k7	26409	mitogen-activated protein kinase kinase kinase 7
AMPK signaling pathway	AMPK signaling pathway	Stk11	20869	serine/threonine kinase 11
AMPK signaling pathway	AMPK signaling pathway	Cab39	12283	calcium binding protein 39
AMPK signaling pathway	AMPK signaling pathway	Cab39l	69008	calcium binding protein 39-like
AMPK signaling pathway	AMPK signaling pathway	Strada	72149	STE20-related kinase adaptor alpha
AMPK signaling pathway	AMPK signaling pathway	Stradb	227154	STE20-related kinase adaptor beta
AMPK signaling pathway	AMPK signaling pathway	Lep	16846	leptin
AMPK signaling pathway	AMPK signaling pathway	Lepr	16847	leptin receptor
AMPK signaling pathway	AMPK signaling pathway	Camkk2	207565	calcium/calmodulin-dependent protein kinase kinase 2, beta
AMPK signaling pathway	AMPK signaling pathway	Adra1a	11549	adrenergic receptor, alpha 1a
AMPK signaling pathway	AMPK signaling pathway	Adipoq	11450	adiponectin, C1Q and collagen domain containing
AMPK signaling pathway	AMPK signaling pathway	Adipor1	72674	adiponectin receptor 1
AMPK signaling pathway	AMPK signaling pathway	Adipor2	68465	adiponectin receptor 2
AMPK signaling pathway	AMPK signaling pathway	Prkaa1	105787	protein kinase, AMP-activated, alpha 1 catalytic subunit
AMPK signaling pathway	AMPK signaling pathway	Prkaa2	108079	protein kinase, AMP-activated, alpha 2 catalytic subunit
AMPK signaling pathway	AMPK signaling pathway	Prkab1	19079	protein kinase, AMP-activated, beta 1 non-catalytic subunit
AMPK signaling pathway	AMPK signaling pathway	Prkab2	108097	protein kinase, AMP-activated, beta 2 non-catalytic subunit
AMPK signaling pathway	AMPK signaling pathway	Prkag1	19082	protein kinase, AMP-activated, gamma 1 non-catalytic subunit
AMPK signaling pathway	AMPK signaling pathway	Prkag3	241113	protein kinase, AMP-activated, gamma 3 non-catalytic subunit
AMPK signaling pathway	AMPK signaling pathway	Prkag2	108099	protein kinase, AMP-activated, gamma 2 non-catalytic subunit
AMPK signaling pathway	AMPK signaling pathway	Pfkfb1	18639	6-phosphofructo-2-kinase/fructose-2,6-biphosphatase 1
AMPK signaling pathway	AMPK signaling pathway	Pfkfb2	18640	6-phosphofructo-2-kinase/fructose-2,6-biphosphatase 2
AMPK signaling pathway	AMPK signaling pathway	Pfkfb3	170768	6-phosphofructo-2-kinase/fructose-2,6-biphosphatase 3
AMPK signaling pathway	AMPK signaling pathway	Pfkfb4	270198	6-phosphofructo-2-kinase/fructose-2,6-biphosphatase 4
AMPK signaling pathway	AMPK signaling pathway	Fbp1	14121	fructose bisphosphatase 1
AMPK signaling pathway	AMPK signaling pathway	Fbp2	14120	fructose bisphosphatase 2
AMPK signaling pathway	AMPK signaling pathway	Pfkl	18641	phosphofructokinase, liver, B-type
AMPK signaling pathway	AMPK signaling pathway	Pfkm	18642	phosphofructokinase, muscle
AMPK signaling pathway	AMPK signaling pathway	Pfkp	56421	phosphofructokinase, platelet
AMPK signaling pathway	AMPK signaling pathway	Hnf4a	15378	hepatic nuclear factor 4, alpha
AMPK signaling pathway	AMPK signaling pathway	G6pc1	14377	glucose-6-phosphatase catalytic subunit 1
AMPK signaling pathway	AMPK signaling pathway	G6pc2	14378	glucose-6-phosphatase, catalytic, 2
AMPK signaling pathway	AMPK signaling pathway	G6pc3	68401	glucose 6 phosphatase, catalytic, 3
AMPK signaling pathway	AMPK signaling pathway	Pck1	18534	phosphoenolpyruvate carboxykinase 1, cytosolic
AMPK signaling pathway	AMPK signaling pathway	Pck2	74551	phosphoenolpyruvate carboxykinase 2 (mitochondrial)
AMPK signaling pathway	AMPK signaling pathway	Crtc2	74343	CREB regulated transcription coactivator 2
AMPK signaling pathway	AMPK signaling pathway	Creb1	12912	cAMP responsive element binding protein 1
AMPK signaling pathway	AMPK signaling pathway	Creb3	12913	cAMP responsive element binding protein 3
AMPK signaling pathway	AMPK signaling pathway	Creb3l1	26427	cAMP responsive element binding protein 3-like 1
AMPK signaling pathway	AMPK signaling pathway	Creb3l2	208647	cAMP responsive element binding protein 3-like 2
AMPK signaling pathway	AMPK signaling pathway	Creb3l3	208677	cAMP responsive element binding protein 3-like 3
AMPK signaling pathway	AMPK signaling pathway	Creb3l4	78284	cAMP responsive element binding protein 3-like 4
AMPK signaling pathway	AMPK signaling pathway	Creb5	231991	cAMP responsive element binding protein 5
AMPK signaling pathway	AMPK signaling pathway	Ppargc1a	19017	peroxisome proliferative activated receptor, gamma, coactivator 1 alpha
AMPK signaling pathway	AMPK signaling pathway	Elavl1	15568	ELAV like RNA binding protein 1
AMPK signaling pathway	AMPK signaling pathway	Ccnd1	12443	cyclin D1
AMPK signaling pathway	AMPK signaling pathway	Ccna2	12428	cyclin A2
AMPK signaling pathway	AMPK signaling pathway	Ccna1	12427	cyclin A1
AMPK signaling pathway	AMPK signaling pathway	Eef2k	13631	eukaryotic elongation factor-2 kinase
AMPK signaling pathway	AMPK signaling pathway	Eef2	13629	eukaryotic translation elongation factor 2
AMPK signaling pathway	AMPK signaling pathway	Foxo1	56458	forkhead box O1
AMPK signaling pathway	AMPK signaling pathway	Foxo3	56484	forkhead box O3
AMPK signaling pathway	AMPK signaling pathway	Sirt1	93759	sirtuin 1
AMPK signaling pathway	AMPK signaling pathway	Slc2a4	20528	solute carrier family 2 (facilitated glucose transporter), member 4
AMPK signaling pathway	AMPK signaling pathway	Gys1	14936	glycogen synthase 1, muscle
AMPK signaling pathway	AMPK signaling pathway	Gys2	232493	glycogen synthase 2
AMPK signaling pathway	AMPK signaling pathway	Lipe	16890	lipase, hormone sensitive
AMPK signaling pathway	AMPK signaling pathway	Hmgcr	15357	3-hydroxy-3-methylglutaryl-Coenzyme A reductase
AMPK signaling pathway	AMPK signaling pathway	Srebf1	20787	sterol regulatory element binding transcription factor 1
AMPK signaling pathway	AMPK signaling pathway	Fasn	14104	fatty acid synthase
AMPK signaling pathway	AMPK signaling pathway	Acaca	107476	acetyl-Coenzyme A carboxylase alpha
AMPK signaling pathway	AMPK signaling pathway	Scd1	20249	stearoyl-Coenzyme A desaturase 1
AMPK signaling pathway	AMPK signaling pathway	Scd2	20250	stearoyl-Coenzyme A desaturase 2
AMPK signaling pathway	AMPK signaling pathway	Scd3	30049	stearoyl-coenzyme A desaturase 3
AMPK signaling pathway	AMPK signaling pathway	Scd4	329065	stearoyl-coenzyme A desaturase 4
AMPK signaling pathway	AMPK signaling pathway	Acacb	100705	acetyl-Coenzyme A carboxylase beta
AMPK signaling pathway	AMPK signaling pathway	Mlycd	56690	malonyl-CoA decarboxylase
AMPK signaling pathway	AMPK signaling pathway	Cpt1a	12894	carnitine palmitoyltransferase 1a, liver
AMPK signaling pathway	AMPK signaling pathway	Cpt1b	12895	carnitine palmitoyltransferase 1b, muscle
AMPK signaling pathway	AMPK signaling pathway	Cpt1c	78070	carnitine palmitoyltransferase 1c
AMPK signaling pathway	AMPK signaling pathway	Cidea	12683	cell death-inducing DNA fragmentation factor, alpha subunit-like effector A
AMPK signaling pathway	AMPK signaling pathway	Ppp2ca	19052	protein phosphatase 2 (formerly 2A), catalytic subunit, alpha isoform
AMPK signaling pathway	AMPK signaling pathway	Ppp2cb	19053	protein phosphatase 2 (formerly 2A), catalytic subunit, beta isoform
AMPK signaling pathway	AMPK signaling pathway	Ppp2r1a	51792	protein phosphatase 2, regulatory subunit A, alpha
AMPK signaling pathway	AMPK signaling pathway	Ppp2r1b	73699	protein phosphatase 2, regulatory subunit A, beta
AMPK signaling pathway	AMPK signaling pathway	Ppp2r2d	52432	protein phosphatase 2, regulatory subunit B, delta
AMPK signaling pathway	AMPK signaling pathway	Ppp2r2b	72930	protein phosphatase 2, regulatory subunit B, beta
AMPK signaling pathway	AMPK signaling pathway	Ppp2r2c	269643	protein phosphatase 2, regulatory subunit B, gamma
AMPK signaling pathway	AMPK signaling pathway	Ppp2r2a	71978	protein phosphatase 2, regulatory subunit B, alpha
AMPK signaling pathway	AMPK signaling pathway	Gm2436	100039815	predicted gene 2436
AMPK signaling pathway	AMPK signaling pathway	Gm2446	100039830	predicted gene 2446
AMPK signaling pathway	AMPK signaling pathway	Ppp2r3c	59032	protein phosphatase 2, regulatory subunit B'', gamma
AMPK signaling pathway	AMPK signaling pathway	Ppp2r3a	235542	protein phosphatase 2, regulatory subunit B'', alpha
AMPK signaling pathway	AMPK signaling pathway	Ppp2r3d	19054	protein phosphatase 2 (formerly 2A), regulatory subunit B'', delta
AMPK signaling pathway	AMPK signaling pathway	Ppp2r5b	225849	protein phosphatase 2, regulatory subunit B', beta
AMPK signaling pathway	AMPK signaling pathway	Ppp2r5c	26931	protein phosphatase 2, regulatory subunit B', gamma
AMPK signaling pathway	AMPK signaling pathway	Ppp2r5d	21770	protein phosphatase 2, regulatory subunit B', delta
AMPK signaling pathway	AMPK signaling pathway	Ppp2r5e	26932	protein phosphatase 2, regulatory subunit B', epsilon
AMPK signaling pathway	AMPK signaling pathway	Ppp2r5a	226849	protein phosphatase 2, regulatory subunit B', alpha
AMPK signaling pathway	AMPK signaling pathway	Tbc1d1	57915	TBC1 domain family, member 1
AMPK signaling pathway	AMPK signaling pathway	Rab2a	59021	RAB2A, member RAS oncogene family
AMPK signaling pathway	AMPK signaling pathway	Rab8a	17274	RAB8A, member RAS oncogene family
AMPK signaling pathway	AMPK signaling pathway	Rab10	19325	RAB10, member RAS oncogene family
AMPK signaling pathway	AMPK signaling pathway	Rab11b	19326	RAB11B, member RAS oncogene family
AMPK signaling pathway	AMPK signaling pathway	Rab14	68365	RAB14, member RAS oncogene family
AMPK signaling pathway	AMPK signaling pathway	Cftr	12638	cystic fibrosis transmembrane conductance regulator
AMPK signaling pathway	AMPK signaling pathway	Cd36	12491	CD36 molecule
AMPK signaling pathway	AMPK signaling pathway	Igf1	16000	insulin-like growth factor 1
AMPK signaling pathway	AMPK signaling pathway	Igf1r	16001	insulin-like growth factor I receptor
AMPK signaling pathway	AMPK signaling pathway	Ins2	16334	insulin II
AMPK signaling pathway	AMPK signaling pathway	Ins1	16333	insulin I
AMPK signaling pathway	AMPK signaling pathway	Insr	16337	insulin receptor
AMPK signaling pathway	AMPK signaling pathway	Irs1	16367	insulin receptor substrate 1
AMPK signaling pathway	AMPK signaling pathway	Irs2	384783	insulin receptor substrate 2
AMPK signaling pathway	AMPK signaling pathway	Irs3	16369	insulin receptor substrate 3
AMPK signaling pathway	AMPK signaling pathway	Irs4	16370	insulin receptor substrate 4
AMPK signaling pathway	AMPK signaling pathway	Pik3ca	18706	phosphatidylinositol-4,5-bisphosphate 3-kinase catalytic subunit alpha
AMPK signaling pathway	AMPK signaling pathway	Pik3cd	18707	phosphatidylinositol-4,5-bisphosphate 3-kinase catalytic subunit delta
AMPK signaling pathway	AMPK signaling pathway	Pik3cb	74769	phosphatidylinositol-4,5-bisphosphate 3-kinase catalytic subunit beta
AMPK signaling pathway	AMPK signaling pathway	Pik3r2	18709	phosphoinositide-3-kinase regulatory subunit 2
AMPK signaling pathway	AMPK signaling pathway	Pik3r1	18708	phosphoinositide-3-kinase regulatory subunit 1
AMPK signaling pathway	AMPK signaling pathway	Pik3r3	18710	phosphoinositide-3-kinase regulatory subunit 3
AMPK signaling pathway	AMPK signaling pathway	Pdpk1	18607	3-phosphoinositide dependent protein kinase 1
AMPK signaling pathway	AMPK signaling pathway	Akt1	11651	thymoma viral proto-oncogene 1
AMPK signaling pathway	AMPK signaling pathway	Akt2	11652	thymoma viral proto-oncogene 2
AMPK signaling pathway	AMPK signaling pathway	Akt3	23797	thymoma viral proto-oncogene 3
AMPK signaling pathway	AMPK signaling pathway	Tsc2	22084	TSC complex subunit 2
AMPK signaling pathway	AMPK signaling pathway	Tsc1	64930	TSC complex subunit 1
AMPK signaling pathway	AMPK signaling pathway	Rheb	19744	Ras homolog enriched in brain
AMPK signaling pathway	AMPK signaling pathway	Mtor	56717	mechanistic target of rapamycin kinase
AMPK signaling pathway	AMPK signaling pathway	Rptor	74370	regulatory associated protein of MTOR, complex 1
AMPK signaling pathway	AMPK signaling pathway	Akt1s1	67605	AKT1 substrate 1
AMPK signaling pathway	AMPK signaling pathway	Rps6kb2	58988	ribosomal protein S6 kinase, polypeptide 2
AMPK signaling pathway	AMPK signaling pathway	Rps6kb1	72508	ribosomal protein S6 kinase, polypeptide 1
AMPK signaling pathway	AMPK signaling pathway	Eif4ebp1	13685	eukaryotic translation initiation factor 4E binding protein 1
AMPK signaling pathway	AMPK signaling pathway	Pparg	19016	peroxisome proliferator activated receptor gamma
AMPK signaling pathway	AMPK signaling pathway	Ulk1	22241	unc-51 like kinase 1
Mitochondrial biogenesis / Thermogenesis	Thermogenesis	Adrb3	11556	adrenergic receptor, beta 3
Mitochondrial biogenesis / Thermogenesis	Thermogenesis	Gnas	14683	GNAS complex locus
Mitochondrial biogenesis / Thermogenesis	Thermogenesis	Adcy1	432530	adenylate cyclase 1
Mitochondrial biogenesis / Thermogenesis	Thermogenesis	Adcy2	210044	adenylate cyclase 2
Mitochondrial biogenesis / Thermogenesis	Thermogenesis	Adcy3	104111	adenylate cyclase 3
Mitochondrial biogenesis / Thermogenesis	Thermogenesis	Adcy4	104110	adenylate cyclase 4
Mitochondrial biogenesis / Thermogenesis	Thermogenesis	Adcy5	224129	adenylate cyclase 5
Mitochondrial biogenesis / Thermogenesis	Thermogenesis	Adcy6	11512	adenylate cyclase 6
Mitochondrial biogenesis / Thermogenesis	Thermogenesis	Adcy7	11513	adenylate cyclase 7
Mitochondrial biogenesis / Thermogenesis	Thermogenesis	Adcy8	11514	adenylate cyclase 8
Mitochondrial biogenesis / Thermogenesis	Thermogenesis	Adcy9	11515	adenylate cyclase 9
Mitochondrial biogenesis / Thermogenesis	Thermogenesis	Adcy10	271639	adenylate cyclase 10
Mitochondrial biogenesis / Thermogenesis	Thermogenesis	Prkaca	18747	protein kinase, cAMP dependent, catalytic, alpha
Mitochondrial biogenesis / Thermogenesis	Thermogenesis	Prkacb	18749	protein kinase, cAMP dependent, catalytic, beta
Mitochondrial biogenesis / Thermogenesis	Thermogenesis	Creb1	12912	cAMP responsive element binding protein 1
Mitochondrial biogenesis / Thermogenesis	Thermogenesis	Creb3	12913	cAMP responsive element binding protein 3
Mitochondrial biogenesis / Thermogenesis	Thermogenesis	Creb3l1	26427	cAMP responsive element binding protein 3-like 1
Mitochondrial biogenesis / Thermogenesis	Thermogenesis	Creb3l2	208647	cAMP responsive element binding protein 3-like 2
Mitochondrial biogenesis / Thermogenesis	Thermogenesis	Creb3l3	208677	cAMP responsive element binding protein 3-like 3
Mitochondrial biogenesis / Thermogenesis	Thermogenesis	Creb3l4	78284	cAMP responsive element binding protein 3-like 4
Mitochondrial biogenesis / Thermogenesis	Thermogenesis	Creb5	231991	cAMP responsive element binding protein 5
Mitochondrial biogenesis / Thermogenesis	Thermogenesis	Prdm16	70673	PR domain containing 16
Mitochondrial biogenesis / Thermogenesis	Thermogenesis	Zfp516	329003	zinc finger protein 516
Mitochondrial biogenesis / Thermogenesis	Thermogenesis	Kdm1a	99982	lysine (K)-specific demethylase 1A
Mitochondrial biogenesis / Thermogenesis	Thermogenesis	Ucp1	22227	uncoupling protein 1 (mitochondrial, proton carrier)
Mitochondrial biogenesis / Thermogenesis	Thermogenesis	Kdm3a	104263	lysine (K)-specific demethylase 3A
Mitochondrial biogenesis / Thermogenesis	Thermogenesis	Kdm3b	277250	KDM3B lysine (K)-specific demethylase 3B
Mitochondrial biogenesis / Thermogenesis	Thermogenesis	Smarca2	67155	SWI/SNF related, matrix associated, actin dependent regulator of chromatin, subfamily a, member 2
Mitochondrial biogenesis / Thermogenesis	Thermogenesis	Smarca4	20586	SWI/SNF related, matrix associated, actin dependent regulator of chromatin, subfamily a, member 4
Mitochondrial biogenesis / Thermogenesis	Thermogenesis	Smarcb1	20587	SWI/SNF related, matrix associated, actin dependent regulator of chromatin, subfamily b, member 1
Mitochondrial biogenesis / Thermogenesis	Thermogenesis	Smarcc1	20588	SWI/SNF related, matrix associated, actin dependent regulator of chromatin, subfamily c, member 1
Mitochondrial biogenesis / Thermogenesis	Thermogenesis	Smarcc2	68094	SWI/SNF related, matrix associated, actin dependent regulator of chromatin, subfamily c, member 2
Mitochondrial biogenesis / Thermogenesis	Thermogenesis	Smarcd1	83797	SWI/SNF related, matrix associated, actin dependent regulator of chromatin, subfamily d, member 1
Mitochondrial biogenesis / Thermogenesis	Thermogenesis	Smarcd2	83796	SWI/SNF related, matrix associated, actin dependent regulator of chromatin, subfamily d, member 2
Mitochondrial biogenesis / Thermogenesis	Thermogenesis	Smarcd3	66993	SWI/SNF related, matrix associated, actin dependent regulator of chromatin, subfamily d, member 3
Mitochondrial biogenesis / Thermogenesis	Thermogenesis	Smarce1	57376	SWI/SNF related, matrix associated, actin dependent regulator of chromatin, subfamily e, member 1
Mitochondrial biogenesis / Thermogenesis	Thermogenesis	Actg1	11465	actin, gamma, cytoplasmic 1
Mitochondrial biogenesis / Thermogenesis	Thermogenesis	Actb	11461	actin, beta
Mitochondrial biogenesis / Thermogenesis	Thermogenesis	Actl6a	56456	actin-like 6A
Mitochondrial biogenesis / Thermogenesis	Thermogenesis	Actl6b	83766	actin-like 6B
Mitochondrial biogenesis / Thermogenesis	Thermogenesis	Arid1b	239985	AT-rich interaction domain 1B
Mitochondrial biogenesis / Thermogenesis	Thermogenesis	Arid1a	93760	AT-rich interaction domain 1A
Mitochondrial biogenesis / Thermogenesis	Thermogenesis	Dpf1	29861	double PHD fingers 1
Mitochondrial biogenesis / Thermogenesis	Thermogenesis	Dpf3	70127	double PHD fingers 3
Mitochondrial biogenesis / Thermogenesis	Thermogenesis	Pparg	19016	peroxisome proliferator activated receptor gamma
Mitochondrial biogenesis / Thermogenesis	Thermogenesis	Map3k5	26408	mitogen-activated protein kinase kinase kinase 5
Mitochondrial biogenesis / Thermogenesis	Thermogenesis	Map2k3	26397	mitogen-activated protein kinase kinase 3
Mitochondrial biogenesis / Thermogenesis	Thermogenesis	Mapk14	26416	mitogen-activated protein kinase 14
Mitochondrial biogenesis / Thermogenesis	Thermogenesis	Mapk11	19094	mitogen-activated protein kinase 11
Mitochondrial biogenesis / Thermogenesis	Thermogenesis	Mapk12	29857	mitogen-activated protein kinase 12
Mitochondrial biogenesis / Thermogenesis	Thermogenesis	Mapk13	26415	mitogen-activated protein kinase 13
Mitochondrial biogenesis / Thermogenesis	Thermogenesis	Ppargc1a	19017	peroxisome proliferative activated receptor, gamma, coactivator 1 alpha
Mitochondrial biogenesis / Thermogenesis	Thermogenesis	Atf2	11909	activating transcription factor 2
Mitochondrial biogenesis / Thermogenesis	Thermogenesis	Sirt6	50721	sirtuin 6
Mitochondrial biogenesis / Thermogenesis	Thermogenesis	Fgf21	56636	fibroblast growth factor 21
Mitochondrial biogenesis / Thermogenesis	Thermogenesis	Plin1	103968	perilipin 1
Mitochondrial biogenesis / Thermogenesis	Thermogenesis	Lipe	16890	lipase, hormone sensitive
Mitochondrial biogenesis / Thermogenesis	Thermogenesis	Pnpla2	66853	patatin-like phospholipase domain containing 2
Mitochondrial biogenesis / Thermogenesis	Thermogenesis	Mgll	23945	monoglyceride lipase
Mitochondrial biogenesis / Thermogenesis	Thermogenesis	Prkaa1	105787	protein kinase, AMP-activated, alpha 1 catalytic subunit
Mitochondrial biogenesis / Thermogenesis	Thermogenesis	Prkaa2	108079	protein kinase, AMP-activated, alpha 2 catalytic subunit
Mitochondrial biogenesis / Thermogenesis	Thermogenesis	Prkab1	19079	protein kinase, AMP-activated, beta 1 non-catalytic subunit
Mitochondrial biogenesis / Thermogenesis	Thermogenesis	Prkab2	108097	protein kinase, AMP-activated, beta 2 non-catalytic subunit
Mitochondrial biogenesis / Thermogenesis	Thermogenesis	Prkag1	19082	protein kinase, AMP-activated, gamma 1 non-catalytic subunit
Mitochondrial biogenesis / Thermogenesis	Thermogenesis	Prkag3	241113	protein kinase, AMP-activated, gamma 3 non-catalytic subunit
Mitochondrial biogenesis / Thermogenesis	Thermogenesis	Prkag2	108099	protein kinase, AMP-activated, gamma 2 non-catalytic subunit
Mitochondrial biogenesis / Thermogenesis	Thermogenesis	Gcg	14526	glucagon
Mitochondrial biogenesis / Thermogenesis	Thermogenesis	Bmp8b	12164	bone morphogenetic protein 8b
Mitochondrial biogenesis / Thermogenesis	Thermogenesis	Bmp8a	12163	bone morphogenetic protein 8a
Mitochondrial biogenesis / Thermogenesis	Thermogenesis	Cnr1	12801	cannabinoid receptor 1
Mitochondrial biogenesis / Thermogenesis	Thermogenesis	Nppa	230899	natriuretic peptide type A
Mitochondrial biogenesis / Thermogenesis	Thermogenesis	Nppb	18158	natriuretic peptide type B
Mitochondrial biogenesis / Thermogenesis	Thermogenesis	Npr1	18160	natriuretic peptide receptor 1
Mitochondrial biogenesis / Thermogenesis	Thermogenesis	Prkg1	19091	protein kinase, cGMP-dependent, type I
Mitochondrial biogenesis / Thermogenesis	Thermogenesis	Prkg2	19092	protein kinase, cGMP-dependent, type II
Mitochondrial biogenesis / Thermogenesis	Thermogenesis	Klb	83379	klotho beta
Mitochondrial biogenesis / Thermogenesis	Thermogenesis	Fgfr1	14182	fibroblast growth factor receptor 1
Mitochondrial biogenesis / Thermogenesis	Thermogenesis	Frs2	327826	fibroblast growth factor receptor substrate 2
Mitochondrial biogenesis / Thermogenesis	Thermogenesis	Grb2	14784	growth factor receptor bound protein 2
Mitochondrial biogenesis / Thermogenesis	Thermogenesis	Sos1	20662	SOS Ras/Rac guanine nucleotide exchange factor 1
Mitochondrial biogenesis / Thermogenesis	Thermogenesis	Sos2	20663	SOS Ras/Rho guanine nucleotide exchange factor 2
Mitochondrial biogenesis / Thermogenesis	Thermogenesis	Hras	15461	Harvey rat sarcoma virus oncogene
Mitochondrial biogenesis / Thermogenesis	Thermogenesis	Kras	16653	Kirsten rat sarcoma viral oncogene homolog
Mitochondrial biogenesis / Thermogenesis	Thermogenesis	Nras	18176	neuroblastoma ras oncogene
Mitochondrial biogenesis / Thermogenesis	Thermogenesis	Rps6ka3	110651	ribosomal protein S6 kinase polypeptide 3
Mitochondrial biogenesis / Thermogenesis	Thermogenesis	Rps6ka1	20111	ribosomal protein S6 kinase polypeptide 1
Mitochondrial biogenesis / Thermogenesis	Thermogenesis	Rps6ka2	20112	ribosomal protein S6 kinase, polypeptide 2
Mitochondrial biogenesis / Thermogenesis	Thermogenesis	Rps6ka6	67071	ribosomal protein S6 kinase polypeptide 6
Mitochondrial biogenesis / Thermogenesis	Thermogenesis	Tsc1	64930	TSC complex subunit 1
Mitochondrial biogenesis / Thermogenesis	Thermogenesis	Tsc2	22084	TSC complex subunit 2
Mitochondrial biogenesis / Thermogenesis	Thermogenesis	Rheb	19744	Ras homolog enriched in brain
Mitochondrial biogenesis / Thermogenesis	Thermogenesis	Rptor	74370	regulatory associated protein of MTOR, complex 1
Mitochondrial biogenesis / Thermogenesis	Thermogenesis	Mtor	56717	mechanistic target of rapamycin kinase
Mitochondrial biogenesis / Thermogenesis	Thermogenesis	Mlst8	56716	MTOR associated protein, LST8 homolog (S. cerevisiae)
Mitochondrial biogenesis / Thermogenesis	Thermogenesis	Akt1s1	67605	AKT1 substrate 1
Mitochondrial biogenesis / Thermogenesis	Thermogenesis	Rps6kb2	58988	ribosomal protein S6 kinase, polypeptide 2
Mitochondrial biogenesis / Thermogenesis	Thermogenesis	Rps6kb1	72508	ribosomal protein S6 kinase, polypeptide 1
Mitochondrial biogenesis / Thermogenesis	Thermogenesis	Rps6	20104	ribosomal protein S6
Mitochondrial biogenesis / Thermogenesis	Thermogenesis	Gm4796	216036	predicted gene 4796
Mitochondrial biogenesis / Thermogenesis	Thermogenesis	Acsl1	14081	acyl-CoA synthetase long-chain family member 1
Mitochondrial biogenesis / Thermogenesis	Thermogenesis	Acsl4	50790	acyl-CoA synthetase long-chain family member 4
Mitochondrial biogenesis / Thermogenesis	Thermogenesis	Acsl6	216739	acyl-CoA synthetase long-chain family member 6
Mitochondrial biogenesis / Thermogenesis	Thermogenesis	Acsl3	74205	acyl-CoA synthetase long-chain family member 3
Mitochondrial biogenesis / Thermogenesis	Thermogenesis	Acsl5	433256	acyl-CoA synthetase long-chain family member 5
Mitochondrial biogenesis / Thermogenesis	Thermogenesis	Ndufs1	227197	NADH:ubiquinone oxidoreductase core subunit S1
Mitochondrial biogenesis / Thermogenesis	Thermogenesis	Ndufs2	226646	NADH:ubiquinone oxidoreductase core subunit S2
Mitochondrial biogenesis / Thermogenesis	Thermogenesis	Ndufs3	68349	NADH:ubiquinone oxidoreductase core subunit S3
Mitochondrial biogenesis / Thermogenesis	Thermogenesis	Ndufs4	17993	NADH:ubiquinone oxidoreductase core subunit S4
Mitochondrial biogenesis / Thermogenesis	Thermogenesis	Ndufs5	595136	NADH:ubiquinone oxidoreductase core subunit S5
Mitochondrial biogenesis / Thermogenesis	Thermogenesis	Ndufs6	407785	NADH:ubiquinone oxidoreductase core subunit S6
Mitochondrial biogenesis / Thermogenesis	Thermogenesis	Ndufs6b	623286	NADH:ubiquinone oxidoreductase subunit S6B
Mitochondrial biogenesis / Thermogenesis	Thermogenesis	Ndufs7	75406	NADH:ubiquinone oxidoreductase core subunit S7
Mitochondrial biogenesis / Thermogenesis	Thermogenesis	Ndufs8	225887	NADH:ubiquinone oxidoreductase core subunit S8
Mitochondrial biogenesis / Thermogenesis	Thermogenesis	Ndufv1	17995	NADH:ubiquinone oxidoreductase core subunit V1
Mitochondrial biogenesis / Thermogenesis	Thermogenesis	Ndufv2	72900	NADH:ubiquinone oxidoreductase core subunit V2
Mitochondrial biogenesis / Thermogenesis	Thermogenesis	Ndufv3	78330	NADH:ubiquinone oxidoreductase core subunit V3
Mitochondrial biogenesis / Thermogenesis	Thermogenesis	Ndufa1	54405	NADH:ubiquinone oxidoreductase subunit A1
Mitochondrial biogenesis / Thermogenesis	Thermogenesis	Ndufa2	17991	NADH:ubiquinone oxidoreductase subunit A2
Mitochondrial biogenesis / Thermogenesis	Thermogenesis	Ndufa3	66091	NADH:ubiquinone oxidoreductase subunit A3
Mitochondrial biogenesis / Thermogenesis	Thermogenesis	Ndufa4	17992	Ndufa4, mitochondrial complex associated
Mitochondrial biogenesis / Thermogenesis	Thermogenesis	Ndufa4l2	407790	Ndufa4, mitochondrial complex associated like 2
Mitochondrial biogenesis / Thermogenesis	Thermogenesis	Ndufa5	68202	NADH:ubiquinone oxidoreductase subunit A5
Mitochondrial biogenesis / Thermogenesis	Thermogenesis	Gm19340	100502727	predicted gene, 19340
Mitochondrial biogenesis / Thermogenesis	Thermogenesis	Ndufa6	67130	NADH:ubiquinone oxidoreductase subunit A6
Mitochondrial biogenesis / Thermogenesis	Thermogenesis	Ndufa7	66416	NADH:ubiquinone oxidoreductase subunit A7
Mitochondrial biogenesis / Thermogenesis	Thermogenesis	Ndufa8	68375	NADH:ubiquinone oxidoreductase subunit A8
Mitochondrial biogenesis / Thermogenesis	Thermogenesis	Ndufa9	66108	NADH:ubiquinone oxidoreductase subunit A9
Mitochondrial biogenesis / Thermogenesis	Thermogenesis	Ndufa10	67273	NADH:ubiquinone oxidoreductase subunit A10
Mitochondrial biogenesis / Thermogenesis	Thermogenesis	Ndufab1	70316	NADH:ubiquinone oxidoreductase subunit AB1
Mitochondrial biogenesis / Thermogenesis	Thermogenesis	Ndufab1-ps	102634451	NADH:ubiquinone oxidoreductase subunit AB1b
Mitochondrial biogenesis / Thermogenesis	Thermogenesis	Ndufa11	69875	NADH:ubiquinone oxidoreductase subunit A11
Mitochondrial biogenesis / Thermogenesis	Thermogenesis	Ndufa12	66414	NADH:ubiquinone oxidoreductase subunit A12
Mitochondrial biogenesis / Thermogenesis	Thermogenesis	Ndufa13	67184	NADH:ubiquinone oxidoreductase subunit A13
Mitochondrial biogenesis / Thermogenesis	Thermogenesis	Ndufb1	102631912	NADH:ubiquinone oxidoreductase subunit B1
Mitochondrial biogenesis / Thermogenesis	Thermogenesis	Ndufb2	68198	NADH:ubiquinone oxidoreductase subunit B2
Mitochondrial biogenesis / Thermogenesis	Thermogenesis	Ndufb3	66495	NADH:ubiquinone oxidoreductase subunit B3
Mitochondrial biogenesis / Thermogenesis	Thermogenesis	Ndufb4	68194	NADH:ubiquinone oxidoreductase subunit B4
Mitochondrial biogenesis / Thermogenesis	Thermogenesis	Ndufb4b	100042503	NADH:ubiquinone oxidoreductase subunit B4B
Mitochondrial biogenesis / Thermogenesis	Thermogenesis	Ndufb4c	100041273	NADH:ubiquinone oxidoreductase subunit B4C
Mitochondrial biogenesis / Thermogenesis	Thermogenesis	Ndufb5	66046	NADH:ubiquinone oxidoreductase subunit B5
Mitochondrial biogenesis / Thermogenesis	Thermogenesis	Ndufb6	230075	NADH:ubiquinone oxidoreductase subunit B6
Mitochondrial biogenesis / Thermogenesis	Thermogenesis	Ndufb7	66916	NADH:ubiquinone oxidoreductase subunit B7
Mitochondrial biogenesis / Thermogenesis	Thermogenesis	Ndufb8	67264	NADH:ubiquinone oxidoreductase subunit B8
Mitochondrial biogenesis / Thermogenesis	Thermogenesis	Ndufb9	66218	NADH:ubiquinone oxidoreductase subunit B9
Mitochondrial biogenesis / Thermogenesis	Thermogenesis	Ndufb10	68342	NADH:ubiquinone oxidoreductase subunit B10
Mitochondrial biogenesis / Thermogenesis	Thermogenesis	Ndufb11	104130	NADH:ubiquinone oxidoreductase subunit B11
Mitochondrial biogenesis / Thermogenesis	Thermogenesis	Ndufc1	66377	NADH:ubiquinone oxidoreductase subunit C1
Mitochondrial biogenesis / Thermogenesis	Thermogenesis	Ndufc2	68197	NADH:ubiquinone oxidoreductase subunit C2
Mitochondrial biogenesis / Thermogenesis	Thermogenesis	Ndufaf1	69702	NADH:ubiquinone oxidoreductase complex assembly factor 1
Mitochondrial biogenesis / Thermogenesis	Thermogenesis	Ndufaf2	75597	NADH:ubiquinone oxidoreductase complex assembly factor 2
Mitochondrial biogenesis / Thermogenesis	Thermogenesis	Ndufaf3	66706	NADH:ubiquinone oxidoreductase complex assembly factor 3
Mitochondrial biogenesis / Thermogenesis	Thermogenesis	Ndufaf4	68493	NADH:ubiquinone oxidoreductase complex assembly factor 4
Mitochondrial biogenesis / Thermogenesis	Thermogenesis	Ndufaf5	69487	NADH:ubiquinone oxidoreductase complex assembly factor 5
Mitochondrial biogenesis / Thermogenesis	Thermogenesis	Ndufaf6	76947	NADH:ubiquinone oxidoreductase complex assembly factor 6
Mitochondrial biogenesis / Thermogenesis	Thermogenesis	Ndufaf7	73694	NADH:ubiquinone oxidoreductase complex assembly factor 7
Mitochondrial biogenesis / Thermogenesis	Thermogenesis	Ndufaf8	208501	NADH:ubiquinone oxidoreductase complex assembly factor 8
Mitochondrial biogenesis / Thermogenesis	Thermogenesis	Sdha	66945	succinate dehydrogenase complex, subunit A, flavoprotein (Fp)
Mitochondrial biogenesis / Thermogenesis	Thermogenesis	Sdhb	67680	succinate dehydrogenase complex, subunit B, iron sulfur (Ip)
Mitochondrial biogenesis / Thermogenesis	Thermogenesis	Sdhc	66052	succinate dehydrogenase complex, subunit C, integral membrane protein
Mitochondrial biogenesis / Thermogenesis	Thermogenesis	Sdhd	66925	succinate dehydrogenase complex, subunit D, integral membrane protein
Mitochondrial biogenesis / Thermogenesis	Thermogenesis	Uqcrfs1	66694	ubiquinol-cytochrome c reductase, Rieske iron-sulfur polypeptide 1
Mitochondrial biogenesis / Thermogenesis	Thermogenesis	Cyc1	66445	cytochrome c-1
Mitochondrial biogenesis / Thermogenesis	Thermogenesis	Uqcrc1	22273	ubiquinol-cytochrome c reductase core protein 1
Mitochondrial biogenesis / Thermogenesis	Thermogenesis	Uqcrc2	67003	ubiquinol cytochrome c reductase core protein 2
Mitochondrial biogenesis / Thermogenesis	Thermogenesis	Uqcrh	66576	ubiquinol-cytochrome c reductase hinge protein
Mitochondrial biogenesis / Thermogenesis	Thermogenesis	Uqcrb	67530	ubiquinol-cytochrome c reductase binding protein
Mitochondrial biogenesis / Thermogenesis	Thermogenesis	Uqcrq	22272	ubiquinol-cytochrome c reductase, complex III subunit VII
Mitochondrial biogenesis / Thermogenesis	Thermogenesis	Uqcr10	66152	ubiquinol-cytochrome c reductase, complex III subunit X
Mitochondrial biogenesis / Thermogenesis	Thermogenesis	Gm6293	102633050	predicted pseudogene 6293
Mitochondrial biogenesis / Thermogenesis	Thermogenesis	Uqcr11	66594	ubiquinol-cytochrome c reductase, complex III subunit XI
Mitochondrial biogenesis / Thermogenesis	Thermogenesis	Cox4i1	12857	cytochrome c oxidase subunit 4I1
Mitochondrial biogenesis / Thermogenesis	Thermogenesis	Cox4i2	84682	cytochrome c oxidase subunit 4I2
Mitochondrial biogenesis / Thermogenesis	Thermogenesis	Cox5a	12858	cytochrome c oxidase subunit 5A
Mitochondrial biogenesis / Thermogenesis	Thermogenesis	Gm11633	102633230	predicted gene 11633
Mitochondrial biogenesis / Thermogenesis	Thermogenesis	Cox5b	12859	cytochrome c oxidase subunit 5B
Mitochondrial biogenesis / Thermogenesis	Thermogenesis	Cox6a1	12861	cytochrome c oxidase subunit 6A1
Mitochondrial biogenesis / Thermogenesis	Thermogenesis	Cox6a2	12862	cytochrome c oxidase subunit 6A2
Mitochondrial biogenesis / Thermogenesis	Thermogenesis	Cox6b1	110323	cytochrome c oxidase, subunit 6B1
Mitochondrial biogenesis / Thermogenesis	Thermogenesis	Cox6b2	333182	cytochrome c oxidase subunit 6B2
Mitochondrial biogenesis / Thermogenesis	Thermogenesis	Cox6c	12864	cytochrome c oxidase subunit 6C
Mitochondrial biogenesis / Thermogenesis	Thermogenesis	Cox7a2	12866	cytochrome c oxidase subunit 7A2
Mitochondrial biogenesis / Thermogenesis	Thermogenesis	Cox7a1	12865	cytochrome c oxidase subunit 7A1
Mitochondrial biogenesis / Thermogenesis	Thermogenesis	Cox7a2l	20463	cytochrome c oxidase subunit 7A2 like
Mitochondrial biogenesis / Thermogenesis	Thermogenesis	Cox7b	66142	cytochrome c oxidase subunit 7B
Mitochondrial biogenesis / Thermogenesis	Thermogenesis	Cox7b2	78174	cytochrome c oxidase subunit 7B2
Mitochondrial biogenesis / Thermogenesis	Thermogenesis	Cox7c	12867	cytochrome c oxidase subunit 7C
Mitochondrial biogenesis / Thermogenesis	Thermogenesis	Cox8a	12868	cytochrome c oxidase subunit 8A
Mitochondrial biogenesis / Thermogenesis	Thermogenesis	Cox8b	12869	cytochrome c oxidase subunit 8B
Mitochondrial biogenesis / Thermogenesis	Thermogenesis	Cox8c	75483	cytochrome c oxidase subunit 8C
Mitochondrial biogenesis / Thermogenesis	Thermogenesis	Cox10	70383	heme A:farnesyltransferase cytochrome c oxidase assembly factor 10
Mitochondrial biogenesis / Thermogenesis	Thermogenesis	Cox11	69802	cytochrome c oxidase assembly protein 11, copper chaperone
Mitochondrial biogenesis / Thermogenesis	Thermogenesis	Gm29733	101055854	predicted gene, 29733
Mitochondrial biogenesis / Thermogenesis	Thermogenesis	Cox14	66379	cytochrome c oxidase assembly protein 14
Mitochondrial biogenesis / Thermogenesis	Thermogenesis	Cox15	226139	cytochrome c oxidase assembly protein 15
Mitochondrial biogenesis / Thermogenesis	Thermogenesis	Cox16	66272	cytochrome c oxidase assembly protein 16
Mitochondrial biogenesis / Thermogenesis	Thermogenesis	Cox17	12856	cytochrome c oxidase assembly protein 17, copper chaperone
Mitochondrial biogenesis / Thermogenesis	Thermogenesis	Cox18	231430	cytochrome c oxidase assembly protein 18
Mitochondrial biogenesis / Thermogenesis	Thermogenesis	Cox19	68033	cytochrome c oxidase assembly protein 19
Mitochondrial biogenesis / Thermogenesis	Thermogenesis	Cox20	66359	cytochrome c oxidase assembly protein 20
Mitochondrial biogenesis / Thermogenesis	Thermogenesis	Coa3	52469	cytochrome C oxidase assembly factor 3
Mitochondrial biogenesis / Thermogenesis	Thermogenesis	Coa4	68185	cytochrome c oxidase assembly factor 4
Mitochondrial biogenesis / Thermogenesis	Thermogenesis	Coa5	76178	cytochrome C oxidase assembly factor 5
Mitochondrial biogenesis / Thermogenesis	Thermogenesis	Coa6	67892	cytochrome c oxidase assembly factor 6
Mitochondrial biogenesis / Thermogenesis	Thermogenesis	Coa7	69893	cytochrome c oxidase assembly factor 7
Mitochondrial biogenesis / Thermogenesis	Thermogenesis	Atp5f1a	11946	ATP synthase F1 subunit alpha
Mitochondrial biogenesis / Thermogenesis	Thermogenesis	Atp5f1b	11947	ATP synthase F1 subunit beta
Mitochondrial biogenesis / Thermogenesis	Thermogenesis	Atp5f1c	11949	ATP synthase F1 subunit gamma
Mitochondrial biogenesis / Thermogenesis	Thermogenesis	Atp5f1d	66043	ATP synthase F1 subunit delta
Mitochondrial biogenesis / Thermogenesis	Thermogenesis	Atp5f1e	67126	ATP synthase F1 subunit epsilon
Mitochondrial biogenesis / Thermogenesis	Thermogenesis	Atp5po	28080	ATP synthase peripheral stalk subunit OSCP
Mitochondrial biogenesis / Thermogenesis	Thermogenesis	Atp5pb	11950	ATP synthase peripheral stalk-membrane subunit b
Mitochondrial biogenesis / Thermogenesis	Thermogenesis	Atp5mc1	11951	ATP synthase membrane subunit c locus 1
Mitochondrial biogenesis / Thermogenesis	Thermogenesis	Atp5mc2	67942	ATP synthase membrane subunit c locus 2
Mitochondrial biogenesis / Thermogenesis	Thermogenesis	Atp5mc3	228033	ATP synthase membrane subunit c locus 3
Mitochondrial biogenesis / Thermogenesis	Thermogenesis	Atp5pd	71679	ATP synthase peripheral stalk subunit d
Mitochondrial biogenesis / Thermogenesis	Thermogenesis	Atp5me	11958	ATP synthase membrane subunit e
Mitochondrial biogenesis / Thermogenesis	Thermogenesis	Atp5mf	57423	ATP synthase membrane subunit f
Mitochondrial biogenesis / Thermogenesis	Thermogenesis	Atp5pf	11957	ATP synthase peripheral stalk subunit F6
Mitochondrial biogenesis / Thermogenesis	Thermogenesis	Atp5mg	27425	ATP synthase membrane subunit g
Mitochondrial biogenesis / Thermogenesis	Thermogenesis	Cpt2	12896	carnitine palmitoyltransferase 2
Mitochondrial biogenesis / Thermogenesis	Thermogenesis	Slc25a29	214663	solute carrier family 25 (mitochondrial carrier, palmitoylcarnitine transporter), member 29
Mitochondrial biogenesis / Thermogenesis	Thermogenesis	Slc25a20	57279	solute carrier family 25 (mitochondrial carnitine/acylcarnitine translocase), member 20
Mitochondrial biogenesis / Thermogenesis	Thermogenesis	Cpt1a	12894	carnitine palmitoyltransferase 1a, liver
Mitochondrial biogenesis / Thermogenesis	Thermogenesis	Cpt1b	12895	carnitine palmitoyltransferase 1b, muscle
Mitochondrial biogenesis / Thermogenesis	Thermogenesis	Cpt1c	78070	carnitine palmitoyltransferase 1c
Insulin signaling pathway	Insulin signaling pathway	Ins2	16334	insulin II
Insulin signaling pathway	Insulin signaling pathway	Ins1	16333	insulin I
Insulin signaling pathway	Insulin signaling pathway	Insr	16337	insulin receptor
Insulin signaling pathway	Insulin signaling pathway	Irs1	16367	insulin receptor substrate 1
Insulin signaling pathway	Insulin signaling pathway	Irs2	384783	insulin receptor substrate 2
Insulin signaling pathway	Insulin signaling pathway	Irs3	16369	insulin receptor substrate 3
Insulin signaling pathway	Insulin signaling pathway	Irs4	16370	insulin receptor substrate 4
Insulin signaling pathway	Insulin signaling pathway	Pik3r2	18709	phosphoinositide-3-kinase regulatory subunit 2
Insulin signaling pathway	Insulin signaling pathway	Pik3r1	18708	phosphoinositide-3-kinase regulatory subunit 1
Insulin signaling pathway	Insulin signaling pathway	Pik3r3	18710	phosphoinositide-3-kinase regulatory subunit 3
Insulin signaling pathway	Insulin signaling pathway	Pik3ca	18706	phosphatidylinositol-4,5-bisphosphate 3-kinase catalytic subunit alpha
Insulin signaling pathway	Insulin signaling pathway	Pik3cd	18707	phosphatidylinositol-4,5-bisphosphate 3-kinase catalytic subunit delta
Insulin signaling pathway	Insulin signaling pathway	Pik3cb	74769	phosphatidylinositol-4,5-bisphosphate 3-kinase catalytic subunit beta
Insulin signaling pathway	Insulin signaling pathway	Pdpk1	18607	3-phosphoinositide dependent protein kinase 1
Insulin signaling pathway	Insulin signaling pathway	Akt1	11651	thymoma viral proto-oncogene 1
Insulin signaling pathway	Insulin signaling pathway	Akt2	11652	thymoma viral proto-oncogene 2
Insulin signaling pathway	Insulin signaling pathway	Akt3	23797	thymoma viral proto-oncogene 3
Insulin signaling pathway	Insulin signaling pathway	Gsk3b	56637	glycogen synthase kinase 3 beta
Insulin signaling pathway	Insulin signaling pathway	Gys1	14936	glycogen synthase 1, muscle
Insulin signaling pathway	Insulin signaling pathway	Gys2	232493	glycogen synthase 2
Insulin signaling pathway	Insulin signaling pathway	Ppp1ca	19045	protein phosphatase 1 catalytic subunit alpha
Insulin signaling pathway	Insulin signaling pathway	Ppp1cb	19046	protein phosphatase 1 catalytic subunit beta
Insulin signaling pathway	Insulin signaling pathway	Ppp1cc	19047	protein phosphatase 1 catalytic subunit gamma
Insulin signaling pathway	Insulin signaling pathway	Ppp1ccb	434233	protein phosphatase 1 catalytic subunit gamma B
Insulin signaling pathway	Insulin signaling pathway	Ppp1r3a	140491	protein phosphatase 1, regulatory subunit 3A
Insulin signaling pathway	Insulin signaling pathway	Ppp1r3c	53412	protein phosphatase 1, regulatory subunit 3C
Insulin signaling pathway	Insulin signaling pathway	Ppp1r3b	244416	protein phosphatase 1, regulatory subunit 3B
Insulin signaling pathway	Insulin signaling pathway	Ppp1r3d	228966	protein phosphatase 1, regulatory subunit 3D
Insulin signaling pathway	Insulin signaling pathway	Ppp1r3e	105651	protein phosphatase 1, regulatory subunit 3E
Insulin signaling pathway	Insulin signaling pathway	Ppp1r3f	54646	protein phosphatase 1, regulatory subunit 3F
Insulin signaling pathway	Insulin signaling pathway	Phkg1	18682	phosphorylase kinase gamma 1
Insulin signaling pathway	Insulin signaling pathway	Phkg2	68961	phosphorylase kinase, gamma 2 (testis)
Insulin signaling pathway	Insulin signaling pathway	Phka2	110094	phosphorylase kinase alpha 2
Insulin signaling pathway	Insulin signaling pathway	Phka1	18679	phosphorylase kinase alpha 1
Insulin signaling pathway	Insulin signaling pathway	Phkb	102093	phosphorylase kinase beta
Insulin signaling pathway	Insulin signaling pathway	Calm1	12313	calmodulin 1
Insulin signaling pathway	Insulin signaling pathway	Calm4	80796	calmodulin 4
Insulin signaling pathway	Insulin signaling pathway	Calm3	12315	calmodulin 3
Insulin signaling pathway	Insulin signaling pathway	Calm2	12314	calmodulin 2
Insulin signaling pathway	Insulin signaling pathway	Calml3	70405	calmodulin-like 3
Insulin signaling pathway	Insulin signaling pathway	Calm5	494124	calmodulin 5
Insulin signaling pathway	Insulin signaling pathway	Calml4	75600	calmodulin-like 4
Insulin signaling pathway	Insulin signaling pathway	Pygm	19309	muscle glycogen phosphorylase
Insulin signaling pathway	Insulin signaling pathway	Pygb	110078	brain glycogen phosphorylase
Insulin signaling pathway	Insulin signaling pathway	Pygl	110095	liver glycogen phosphorylase
Insulin signaling pathway	Insulin signaling pathway	Pde3b	18576	phosphodiesterase 3B, cGMP-inhibited
Insulin signaling pathway	Insulin signaling pathway	Prkaca	18747	protein kinase, cAMP dependent, catalytic, alpha
Insulin signaling pathway	Insulin signaling pathway	Prkacb	18749	protein kinase, cAMP dependent, catalytic, beta
Insulin signaling pathway	Insulin signaling pathway	Prkar1a	19084	protein kinase, cAMP dependent regulatory, type I, alpha
Insulin signaling pathway	Insulin signaling pathway	Prkar2a	19087	protein kinase, cAMP dependent regulatory, type II alpha
Insulin signaling pathway	Insulin signaling pathway	Prkar2b	19088	protein kinase, cAMP dependent regulatory, type II beta
Insulin signaling pathway	Insulin signaling pathway	Prkar1b	19085	protein kinase, cAMP dependent regulatory, type I beta
Insulin signaling pathway	Insulin signaling pathway	Lipe	16890	lipase, hormone sensitive
Insulin signaling pathway	Insulin signaling pathway	Prkcz	18762	protein kinase C, zeta
Insulin signaling pathway	Insulin signaling pathway	Prkci	18759	protein kinase C, iota
Insulin signaling pathway	Insulin signaling pathway	Slc2a4	20528	solute carrier family 2 (facilitated glucose transporter), member 4
Insulin signaling pathway	Insulin signaling pathway	Flot2	14252	flotillin 2
Insulin signaling pathway	Insulin signaling pathway	Flot1	14251	flotillin 1
Insulin signaling pathway	Insulin signaling pathway	Sh2b2	23921	SH2B adaptor protein 2
Insulin signaling pathway	Insulin signaling pathway	Sorbs1	20411	sorbin and SH3 domain containing 1
Insulin signaling pathway	Insulin signaling pathway	Cbl	12402	Casitas B-lineage lymphoma
Insulin signaling pathway	Insulin signaling pathway	Cblb	208650	Casitas B-lineage lymphoma b
Insulin signaling pathway	Insulin signaling pathway	Crk	12928	v-crk avian sarcoma virus CT10 oncogene homolog
Insulin signaling pathway	Insulin signaling pathway	Crkl	12929	v-crk avian sarcoma virus CT10 oncogene homolog-like
Insulin signaling pathway	Insulin signaling pathway	Rapgef1	107746	Rap guanine nucleotide exchange factor (GEF) 1
Insulin signaling pathway	Insulin signaling pathway	Rhoq	104215	ras homolog family member Q
Insulin signaling pathway	Insulin signaling pathway	Exoc7	53413	exocyst complex component 7
Insulin signaling pathway	Insulin signaling pathway	Trip10	106628	thyroid hormone receptor interactor 10
Insulin signaling pathway	Insulin signaling pathway	Srebf1	20787	sterol regulatory element binding transcription factor 1
Insulin signaling pathway	Insulin signaling pathway	Acaca	107476	acetyl-Coenzyme A carboxylase alpha
Insulin signaling pathway	Insulin signaling pathway	Acacb	100705	acetyl-Coenzyme A carboxylase beta
Insulin signaling pathway	Insulin signaling pathway	Fasn	14104	fatty acid synthase
Insulin signaling pathway	Insulin signaling pathway	Pklr	18770	pyruvate kinase liver and red blood cell
Insulin signaling pathway	Insulin signaling pathway	Hk2	15277	hexokinase 2
Insulin signaling pathway	Insulin signaling pathway	Hk3	212032	hexokinase 3
Insulin signaling pathway	Insulin signaling pathway	Hk1	15275	hexokinase 1
Insulin signaling pathway	Insulin signaling pathway	Hkdc1	216019	hexokinase domain containing 1
Insulin signaling pathway	Insulin signaling pathway	Gck	103988	glucokinase
Insulin signaling pathway	Insulin signaling pathway	Prkaa1	105787	protein kinase, AMP-activated, alpha 1 catalytic subunit
Insulin signaling pathway	Insulin signaling pathway	Prkaa2	108079	protein kinase, AMP-activated, alpha 2 catalytic subunit
Insulin signaling pathway	Insulin signaling pathway	Prkab1	19079	protein kinase, AMP-activated, beta 1 non-catalytic subunit
Insulin signaling pathway	Insulin signaling pathway	Prkab2	108097	protein kinase, AMP-activated, beta 2 non-catalytic subunit
Insulin signaling pathway	Insulin signaling pathway	Prkag1	19082	protein kinase, AMP-activated, gamma 1 non-catalytic subunit
Insulin signaling pathway	Insulin signaling pathway	Prkag3	241113	protein kinase, AMP-activated, gamma 3 non-catalytic subunit
Insulin signaling pathway	Insulin signaling pathway	Prkag2	108099	protein kinase, AMP-activated, gamma 2 non-catalytic subunit
Insulin signaling pathway	Insulin signaling pathway	Foxo1	56458	forkhead box O1
Insulin signaling pathway	Insulin signaling pathway	Ppargc1a	19017	peroxisome proliferative activated receptor, gamma, coactivator 1 alpha
Insulin signaling pathway	Insulin signaling pathway	G6pc1	14377	glucose-6-phosphatase catalytic subunit 1
[truncated: 162 more rows]

## Sheet: Table S7
Table S7: All co-expressed genes belonging to the common module related to mitochondrial biogenesis / thermogenesis in each tissue.
Gene_symbol	Hub_classification	Metabolism	Tissue	Mentioned_EC_number	Cohen's d	magnitude
Abhd16a	#N/A	Lipid metabolism	liver	EC 3.1.1.23	-0.218478	Moderate
Acot7	#N/A	Lipid metabolism	liver		-0.266431	Moderate
Actb	#N/A	Mitochondrial biogenesis / Thermogenesis	liver		-0.334759	Moderate
Actg1	#N/A	Mitochondrial biogenesis / Thermogenesis	liver		-0.420742	Moderate
Adcy8	#N/A	Mitochondrial biogenesis / Thermogenesis	liver		-0.386116	Moderate
Adipor1	#N/A	#N/A	liver		-0.0934249	Small
Agpat1	#N/A	Lipid metabolism	liver	EC 2.3.1.51	-0.0634565	Small
Agpat5	#N/A	Lipid metabolism	liver	EC 2.3.1.51	-0.0702301	Small
Aip	#N/A	Mitochondrial biogenesis / Thermogenesis	liver		-0.15058	Small
Akr1a1	#N/A	Lipid metabolism	liver		-0.217023	Moderate
Akt3	#N/A	#N/A	liver		-0.364308	Moderate
Araf	#N/A	Insulin signaling pathway	liver		-0.249937	Moderate
Atp5pb	#N/A	Mitochondrial biogenesis / Thermogenesis	liver		-0.246654	Moderate
B4galt6	#N/A	Lipid metabolism	liver		-0.227243	Moderate
Bad	#N/A	Insulin signaling pathway	liver		-0.132808	Small
Bax	#N/A	Mitochondrial biogenesis / Thermogenesis	liver		-0.00379597	Small
Becn1	#N/A	Mitochondrial biogenesis / Thermogenesis	liver		-0.127409	Small
Bola1	#N/A	Mitochondrial biogenesis / Thermogenesis	liver		-0.0649283	Small
Bola3	#N/A	Mitochondrial biogenesis / Thermogenesis	liver		-0.0596586	Small
Calm1	Hub	Insulin signaling pathway	liver		-0.209217	Moderate
Calm2	#N/A	Insulin signaling pathway	liver		-0.203085	Moderate
Calm3	Hub	Insulin signaling pathway	liver		-0.257935	Moderate
Calml4	#N/A	Insulin signaling pathway	liver		-0.346955	Moderate
Cdipt	#N/A	Lipid metabolism	liver	EC 2.7.8.11	-0.142396	Small
Cds2	#N/A	Lipid metabolism	liver	EC 2.7.7.41	-0.169152	Small
Cerk	#N/A	Lipid metabolism	liver		-0.211636	Moderate
Cers4	#N/A	Lipid metabolism	liver		-0.313847	Moderate
Chchd10	#N/A	Mitochondrial biogenesis / Thermogenesis	liver		-0.530692	Moderate
Ckb	Hub	#N/A	liver		-0.508436	Moderate
Coa3	#N/A	Mitochondrial biogenesis / Thermogenesis	liver		-0.0753561	Small
Coa5	#N/A	Mitochondrial biogenesis / Thermogenesis	liver		-0.0805112	Small
Cox14	#N/A	Mitochondrial biogenesis / Thermogenesis	liver		-0.17091	Small
Cox17	#N/A	Mitochondrial biogenesis / Thermogenesis	liver		-0.200335	Moderate
Cox20	#N/A	Mitochondrial biogenesis / Thermogenesis	liver		-0.1009	Small
Cox4i1	Hub_mt	Mitochondrial biogenesis / Thermogenesis	liver		-0.683012	Moderate
Cox5a	#N/A	Mitochondrial biogenesis / Thermogenesis	liver		-0.307426	Moderate
Cox5b	#N/A	Mitochondrial biogenesis / Thermogenesis	liver		-0.277042	Moderate
Cox6a1	#N/A	Mitochondrial biogenesis / Thermogenesis	liver		-0.471901	Moderate
Cox6b1	#N/A	Mitochondrial biogenesis / Thermogenesis	liver		-0.43129	Moderate
Cox6c	Hub_mt	Mitochondrial biogenesis / Thermogenesis	liver		-0.536329	Moderate
Cox7a2	#N/A	Mitochondrial biogenesis / Thermogenesis	liver		-0.288872	Moderate
Cox7a2l	#N/A	Mitochondrial biogenesis / Thermogenesis	liver		-0.220057	Moderate
Cox7b	#N/A	Mitochondrial biogenesis / Thermogenesis	liver		-0.248804	Moderate
Cox7c	Hub_mt	Mitochondrial biogenesis / Thermogenesis	liver		-0.409146	Moderate
Cox8a	Hub_mt	Mitochondrial biogenesis / Thermogenesis	liver		-0.5286	Moderate
Degs1	#N/A	Lipid metabolism	liver		-0.23827	Moderate
Dgke	#N/A	Lipid metabolism	liver	EC 2.7.1.107	-0.0893822	Small
Dgkh	#N/A	Lipid metabolism	liver	EC 2.7.1.107	-0.176703	Small
Dgkz	#N/A	Lipid metabolism	liver	EC 2.7.1.107	-0.166262	Small
Dld	#N/A	Glycine, serine and threonine metabolism	liver		-0.0172094	Small
Eef2	#N/A	#N/A	liver		-0.317658	Moderate
Endog	#N/A	Mitochondrial biogenesis / Thermogenesis	liver		-0.191887	Small
Esrrg	#N/A	Mitochondrial biogenesis / Thermogenesis	liver		-0.342175	Moderate
Exoc7	#N/A	Insulin signaling pathway	liver		-0.0831592	Small
Far1	#N/A	Lipid metabolism	liver		-0.298452	Moderate
Fis1	#N/A	Mitochondrial biogenesis / Thermogenesis	liver		-0.238175	Moderate
G6pc3	#N/A	#N/A	liver		-0.0405963	Small
Gabarap	#N/A	Mitochondrial biogenesis / Thermogenesis	liver		-0.0347307	Small
Gabarapl1	#N/A	Mitochondrial biogenesis / Thermogenesis	liver		-0.376787	Moderate
Gabarapl2	#N/A	Mitochondrial biogenesis / Thermogenesis	liver		-0.0493278	Small
Gamt	#N/A	Glycine, serine and threonine metabolism	liver		-0.399781	Moderate
Gcsh	#N/A	Glycine, serine and threonine metabolism	liver		-0.203549	Moderate
Glrx5	#N/A	Mitochondrial biogenesis / Thermogenesis	liver		-0.236209	Moderate
Gls	#N/A	#N/A	liver		-0.392416	Moderate
Gm2a	#N/A	Lipid metabolism	liver		-0.297611	Moderate
Gnas	#N/A	Mitochondrial biogenesis / Thermogenesis	liver		-0.372616	Moderate
Gpx4	#N/A	Lipid metabolism	liver		-0.56137	Moderate
Hexb	#N/A	Lipid metabolism	liver		-0.205952	Moderate
Hras	#N/A	Mitochondrial biogenesis / Thermogenesis	liver		-0.0361955	Small
Hsd17b11	#N/A	Lipid metabolism	liver		-0.337066	Moderate
Hspa8	#N/A	Mitochondrial biogenesis / Thermogenesis	liver		-0.538571	Moderate
Hspa9	#N/A	Mitochondrial biogenesis / Thermogenesis	liver		-0.0913815	Small
Hspe1	#N/A	Mitochondrial biogenesis / Thermogenesis	liver		-0.281711	Moderate
Igf1r	#N/A	#N/A	liver		-0.570558	Moderate
Isca1	#N/A	Mitochondrial biogenesis / Thermogenesis	liver		-0.14173	Small
Iscu	#N/A	Mitochondrial biogenesis / Thermogenesis	liver		-0.0701056	Small
Kmt2d	#N/A	Lysine degradation	liver		-0.120695	Small
Kmt5a	#N/A	Lysine degradation	liver		-0.0792907	Small
Ldhb	#N/A	#N/A	liver		-0.277287	Moderate
Lonp1	#N/A	Mitochondrial biogenesis / Thermogenesis	liver		-0.201548	Moderate
Mapk3	#N/A	Insulin signaling pathway	liver		-0.201211	Moderate
Mboat7	#N/A	Lipid metabolism	liver		0.001098	Small
Mdh1	#N/A	#N/A	liver		-0.114175	Small
Mdh2	#N/A	#N/A	liver		-0.268645	Moderate
Mecom	#N/A	Lysine degradation	liver		-0.186788	Small
Micos10	#N/A	Mitochondrial biogenesis / Thermogenesis	liver		-0.125603	Small
Micos13	#N/A	Mitochondrial biogenesis / Thermogenesis	liver		-0.152909	Small
Mif	#N/A	#N/A	liver		-0.343264	Moderate
Miga1	#N/A	Mitochondrial biogenesis / Thermogenesis	liver		-0.0909325	Small
Mpc1	#N/A	Mitochondrial biogenesis / Thermogenesis	liver		-0.0800217	Small
Mpc2	#N/A	Mitochondrial biogenesis / Thermogenesis	liver		-0.0877079	Small
Mpst	#N/A	#N/A	liver		-0.140228	Small
Mt3	#N/A	Mitochondrial biogenesis / Thermogenesis	liver		-0.465894	Moderate
Mtch1	#N/A	Mitochondrial biogenesis / Thermogenesis	liver		-0.292347	Moderate
Mtx1	#N/A	Mitochondrial biogenesis / Thermogenesis	liver		-0.123534	Small
Myg1	#N/A	Mitochondrial biogenesis / Thermogenesis	liver		-0.130114	Small
Myo5a	#N/A	Mitochondrial biogenesis / Thermogenesis	liver		-0.354895	Moderate
Ndufa1	#N/A	Mitochondrial biogenesis / Thermogenesis	liver		-0.21009	Moderate
Ndufa10	#N/A	Mitochondrial biogenesis / Thermogenesis	liver		-0.120492	Small
Ndufa11	#N/A	Mitochondrial biogenesis / Thermogenesis	liver		-0.24934	Moderate
Ndufa12	#N/A	Mitochondrial biogenesis / Thermogenesis	liver		-0.239879	Moderate
Ndufa13	#N/A	Mitochondrial biogenesis / Thermogenesis	liver		-0.400569	Moderate
Ndufa2	#N/A	Mitochondrial biogenesis / Thermogenesis	liver		-0.362858	Moderate
Ndufa3	#N/A	Mitochondrial biogenesis / Thermogenesis	liver		-0.364383	Moderate
Ndufa4	Hub_mt	Mitochondrial biogenesis / Thermogenesis	liver		-0.273937	Moderate
Ndufa5	#N/A	Mitochondrial biogenesis / Thermogenesis	liver		-0.3036	Moderate
Ndufa6	#N/A	Mitochondrial biogenesis / Thermogenesis	liver		-0.347239	Moderate
Ndufa7	#N/A	Mitochondrial biogenesis / Thermogenesis	liver		-0.283971	Moderate
Ndufa8	#N/A	Mitochondrial biogenesis / Thermogenesis	liver		-0.148511	Small
Ndufa9	#N/A	Mitochondrial biogenesis / Thermogenesis	liver		-0.150085	Small
Ndufab1	#N/A	Lipid metabolism	liver		-0.265766	Moderate
Ndufaf3	#N/A	Mitochondrial biogenesis / Thermogenesis	liver		-0.0241892	Small
Ndufaf8	#N/A	Mitochondrial biogenesis / Thermogenesis	liver		-0.138971	Small
Ndufb1	#N/A	Mitochondrial biogenesis / Thermogenesis	liver		-0.278498	Moderate
Ndufb10	#N/A	Mitochondrial biogenesis / Thermogenesis	liver		-0.342385	Moderate
Ndufb11	#N/A	Mitochondrial biogenesis / Thermogenesis	liver		-0.137147	Small
Ndufb2	#N/A	Mitochondrial biogenesis / Thermogenesis	liver		-0.186479	Small
Ndufb3	#N/A	Mitochondrial biogenesis / Thermogenesis	liver		-0.272411	Moderate
Ndufb4	#N/A	Mitochondrial biogenesis / Thermogenesis	liver		-0.231154	Moderate
Ndufb5	#N/A	Mitochondrial biogenesis / Thermogenesis	liver		-0.318812	Moderate
Ndufb6	#N/A	Mitochondrial biogenesis / Thermogenesis	liver		-0.188682	Small
Ndufb7	#N/A	Mitochondrial biogenesis / Thermogenesis	liver		-0.336221	Moderate
Ndufb8	#N/A	Mitochondrial biogenesis / Thermogenesis	liver		-0.373911	Moderate
Ndufb9	#N/A	Mitochondrial biogenesis / Thermogenesis	liver		-0.321838	Moderate
Ndufc1	#N/A	Mitochondrial biogenesis / Thermogenesis	liver		-0.181432	Small
Ndufc2	#N/A	Mitochondrial biogenesis / Thermogenesis	liver		-0.341494	Moderate
Ndufs2	#N/A	Mitochondrial biogenesis / Thermogenesis	liver		-0.302033	Moderate
Ndufs3	#N/A	Mitochondrial biogenesis / Thermogenesis	liver		-0.159916	Small
Ndufs5	#N/A	Mitochondrial biogenesis / Thermogenesis	liver		-0.0785872	Small
Ndufs6	#N/A	Mitochondrial biogenesis / Thermogenesis	liver		-0.265833	Moderate
Ndufs7	#N/A	Mitochondrial biogenesis / Thermogenesis	liver		-0.393765	Moderate
Ndufs8	#N/A	Mitochondrial biogenesis / Thermogenesis	liver		-0.198976	Small
Ndufv1	#N/A	Mitochondrial biogenesis / Thermogenesis	liver		-0.201577	Moderate
Ndufv2	#N/A	Mitochondrial biogenesis / Thermogenesis	liver		-0.218915	Moderate
Ndufv3	#N/A	Mitochondrial biogenesis / Thermogenesis	liver		-0.223791	Moderate
Neu1	#N/A	Lipid metabolism	liver		-0.169383	Small
Nfu1	#N/A	Mitochondrial biogenesis / Thermogenesis	liver		-0.0408472	Small
Ngrn	#N/A	Mitochondrial biogenesis / Thermogenesis	liver		-0.0737945	Small
Npr1	#N/A	Mitochondrial biogenesis / Thermogenesis	liver		-0.310038	Moderate
Odc1	#N/A	#N/A	liver		-0.104769	Small
Pam16	#N/A	Mitochondrial biogenesis / Thermogenesis	liver		-0.238052	Moderate
Pet100	#N/A	Mitochondrial biogenesis / Thermogenesis	liver		-0.181937	Small
Pfkl	#N/A	#N/A	liver		-0.114432	Small
Pfkm	#N/A	#N/A	liver		-0.131667	Small
Pgam1	#N/A	Glycine, serine and threonine metabolism	liver		-0.194662	Small
Pink1	#N/A	Mitochondrial biogenesis / Thermogenesis	liver		-0.114298	Small
Pld3	#N/A	Lipid metabolism	liver	EC 3.1.4.4	-0.110337	Small
Plpp1	#N/A	Lipid metabolism	liver	EC 3.1.3.4	-0.13484	Small
Pmpca	#N/A	Mitochondrial biogenesis / Thermogenesis	liver		-0.0515887	Small
Pmpcb	#N/A	Mitochondrial biogenesis / Thermogenesis	liver		-0.108437	Small
Pop5	#N/A	Mitochondrial biogenesis / Thermogenesis	liver		-0.0532748	Small
Ppp1ca	#N/A	Insulin signaling pathway	liver		-0.194449	Small
Ppp2cb	#N/A	#N/A	liver		-0.0469426	Small
Ppp2r1a	#N/A	#N/A	liver		-0.110067	Small
Ppp2r2b	Hub	#N/A	liver		-0.318955	Moderate
Ppp2r5d	#N/A	#N/A	liver		-0.0969657	Small
Prkar1a	#N/A	Insulin signaling pathway	liver		-0.211117	Moderate
Prkcb	#N/A	Insulin resistance	liver		-0.181471	Small
Prkg1	#N/A	Mitochondrial biogenesis / Thermogenesis	liver		-0.292503	Moderate
Psap	#N/A	Lipid metabolism	liver		-0.682871	Moderate
Ptgds	#N/A	Lipid metabolism	liver		-0.183426	Small
Rab11b	#N/A	#N/A	liver		-0.20945	Moderate
Rpp25l	#N/A	Mitochondrial biogenesis / Thermogenesis	liver		-0.0313512	Small
Samm50	#N/A	Mitochondrial biogenesis / Thermogenesis	liver		-0.222515	Moderate
Sat1	#N/A	#N/A	liver		-0.231189	Moderate
Scd2	#N/A	Lipid metabolism	liver		-0.376039	Moderate
Sdha	#N/A	Mitochondrial biogenesis / Thermogenesis	liver		-0.212747	Moderate
Sdhb	#N/A	Mitochondrial biogenesis / Thermogenesis	liver		-0.248534	Moderate
Sdhc	#N/A	Mitochondrial biogenesis / Thermogenesis	liver		-0.153193	Small
Sdhd	#N/A	Mitochondrial biogenesis / Thermogenesis	liver		-0.213914	Moderate
Slc25a28	#N/A	Mitochondrial biogenesis / Thermogenesis	liver		-0.0934321	Small
Slc25a4	Hub_mt	Mitochondrial biogenesis / Thermogenesis	liver		-0.351869	Moderate
Slc25a5	#N/A	Mitochondrial biogenesis / Thermogenesis	liver		-0.214806	Moderate
Smarcd1	#N/A	Mitochondrial biogenesis / Thermogenesis	liver		-0.00332137	Small
Smdt1	#N/A	Mitochondrial biogenesis / Thermogenesis	liver		-0.17925	Small
Smpd1	#N/A	Lipid metabolism	liver		-0.162097	Small
Smpd4	#N/A	Lipid metabolism	liver		-0.0488607	Small
Sptlc1	#N/A	Lipid metabolism	liver		-0.0436011	Small
Sumo3	#N/A	Mitochondrial biogenesis / Thermogenesis	liver		-0.17159	Small
Surf1	#N/A	Mitochondrial biogenesis / Thermogenesis	liver		-0.0993048	Small
Tbc1d1	#N/A	#N/A	liver		-0.242242	Moderate
Timm10	#N/A	Mitochondrial biogenesis / Thermogenesis	liver		-0.0975193	Small
Timm13	#N/A	Mitochondrial biogenesis / Thermogenesis	liver		-0.240949	Moderate
Timm17a	#N/A	Mitochondrial biogenesis / Thermogenesis	liver		-0.0510668	Small
Timm17b	#N/A	Mitochondrial biogenesis / Thermogenesis	liver		-0.0143608	Small
Timm22	#N/A	Mitochondrial biogenesis / Thermogenesis	liver		-0.0697353	Small
Timm50	#N/A	Mitochondrial biogenesis / Thermogenesis	liver		-0.184508	Small
Timm8b	#N/A	Mitochondrial biogenesis / Thermogenesis	liver		-0.111345	Small
Tmem223	#N/A	Mitochondrial biogenesis / Thermogenesis	liver		-0.0365429	Small
Tomm20	#N/A	Mitochondrial biogenesis / Thermogenesis	liver		-0.258795	Moderate
Tomm22	#N/A	Mitochondrial biogenesis / Thermogenesis	liver		-0.0740246	Small
Tomm5	#N/A	Mitochondrial biogenesis / Thermogenesis	liver		-0.138906	Small
Tomm6	#N/A	Mitochondrial biogenesis / Thermogenesis	liver		-0.180608	Small
Tomm7	#N/A	Mitochondrial biogenesis / Thermogenesis	liver		-0.282045	Moderate
Uqcc2	#N/A	Mitochondrial biogenesis / Thermogenesis	liver		-0.206073	Moderate
Uqcc3	#N/A	Mitochondrial biogenesis / Thermogenesis	liver		-0.139276	Small
Uqcr10	#N/A	Mitochondrial biogenesis / Thermogenesis	liver		-0.355057	Moderate
Uqcr11	#N/A	Mitochondrial biogenesis / Thermogenesis	liver		-0.515562	Moderate
Uqcrb	#N/A	Mitochondrial biogenesis / Thermogenesis	liver		-0.273545	Moderate
Uqcrc1	#N/A	Mitochondrial biogenesis / Thermogenesis	liver		-0.234409	Moderate
Uqcrc2	#N/A	Mitochondrial biogenesis / Thermogenesis	liver		-0.0866369	Small
Uqcrfs1	#N/A	Mitochondrial biogenesis / Thermogenesis	liver		-0.11994	Small
Uqcrh	#N/A	Mitochondrial biogenesis / Thermogenesis	liver		-0.394807	Moderate
Uqcrq	#N/A	Mitochondrial biogenesis / Thermogenesis	liver		-0.204521	Moderate
Vdac1	#N/A	Mitochondrial biogenesis / Thermogenesis	liver		-0.290818	Moderate
Vdac2	#N/A	Mitochondrial biogenesis / Thermogenesis	liver		-0.261679	Moderate
Vdac3	#N/A	Mitochondrial biogenesis / Thermogenesis	liver		-0.017294	Small
Tecr	#N/A	Lipid metabolism	liver		-0.303654	Moderate
Cox8a	Hub_mt	Mitochondrial biogenesis / Thermogenesis	kidney		-1.53386	Large
Cox4i1	Hub_mt	Mitochondrial biogenesis / Thermogenesis	kidney		-1.36358	Large
Chchd10	Hub_mt	Mitochondrial biogenesis / Thermogenesis	kidney		-0.981855	Large
Ndufa4	Hub_mt	Mitochondrial biogenesis / Thermogenesis	kidney		-1.10748	Large
Cox6c	Hub_mt	Mitochondrial biogenesis / Thermogenesis	kidney		-1.03938	Large
Hspa8	Hub_mt	Mitochondrial biogenesis / Thermogenesis	kidney		-1.42642	Large
Cox5b	Hub_mt	Mitochondrial biogenesis / Thermogenesis	kidney		-0.957868	Large
Cox6a1	Hub_mt	Mitochondrial biogenesis / Thermogenesis	kidney		-0.766022	Moderate
Cox6b1	Hub_mt	Mitochondrial biogenesis / Thermogenesis	kidney		-0.794843	Moderate
Cox7a2	Hub_mt	Mitochondrial biogenesis / Thermogenesis	kidney		-0.888414	Large
Cox7c	#N/A	Mitochondrial biogenesis / Thermogenesis	kidney		-0.896834	Large
Ndufa13	#N/A	Mitochondrial biogenesis / Thermogenesis	kidney		-0.903917	Large
Ndufb8	#N/A	Mitochondrial biogenesis / Thermogenesis	kidney		-0.769514	Moderate
Gpx4	#N/A	Lipid metabolism	kidney		-0.904298	Large
Ndufb9	#N/A	Mitochondrial biogenesis / Thermogenesis	kidney		-0.797603	Moderate
Uqcr11	#N/A	Mitochondrial biogenesis / Thermogenesis	kidney		-0.907492	Large
Mif	#N/A	#N/A	kidney		-0.847294	Large
Uqcrq	#N/A	Mitochondrial biogenesis / Thermogenesis	kidney		-0.772404	Moderate
Uqcr10	#N/A	Mitochondrial biogenesis / Thermogenesis	kidney		-0.813671	Large
Cox5a	#N/A	Mitochondrial biogenesis / Thermogenesis	kidney		-0.708036	Moderate
Mdh1	#N/A	#N/A	kidney		-0.908629	Large
Ndufa5	#N/A	Mitochondrial biogenesis / Thermogenesis	kidney		-0.693148	Moderate
Mdh2	#N/A	#N/A	kidney		-0.681669	Moderate
Uqcrh	#N/A	Mitochondrial biogenesis / Thermogenesis	kidney		-0.60473	Moderate
Slc25a5	#N/A	Mitochondrial biogenesis / Thermogenesis	kidney		-0.579106	Moderate
Ndufc2	#N/A	Mitochondrial biogenesis / Thermogenesis	kidney		-0.706068	Moderate
Eef2	#N/A	#N/A	kidney		-0.565017	Moderate
Ndufa11	#N/A	Mitochondrial biogenesis / Thermogenesis	kidney		-0.768526	Moderate
Calm3	#N/A	Insulin signaling pathway	kidney		-0.718417	Moderate
Ndufa3	#N/A	Mitochondrial biogenesis / Thermogenesis	kidney		-0.769837	Moderate
Tecr	#N/A	Lipid metabolism	kidney		-1.27593	Large
Uqcrb	#N/A	Mitochondrial biogenesis / Thermogenesis	kidney		-0.647741	Moderate
Ndufb11	#N/A	Mitochondrial biogenesis / Thermogenesis	kidney		-0.639177	Moderate
Ndufa2	#N/A	Mitochondrial biogenesis / Thermogenesis	kidney		-0.629554	Moderate
Ndufb10	#N/A	Mitochondrial biogenesis / Thermogenesis	kidney		-0.657753	Moderate
Ndufa1	#N/A	Mitochondrial biogenesis / Thermogenesis	kidney		-0.531574	Moderate
Ndufs7	#N/A	Mitochondrial biogenesis / Thermogenesis	kidney		-0.620478	Moderate
Cyc1	#N/A	Mitochondrial biogenesis / Thermogenesis	kidney		-0.715447	Moderate
Atp5pb	#N/A	Mitochondrial biogenesis / Thermogenesis	kidney		-0.595112	Moderate
Ndufa7	#N/A	Mitochondrial biogenesis / Thermogenesis	kidney		-0.647684	Moderate
Ndufb7	#N/A	Mitochondrial biogenesis / Thermogenesis	kidney		-0.619135	Moderate
Ndufa6	#N/A	Mitochondrial biogenesis / Thermogenesis	kidney		-0.569579	Moderate
Psap	#N/A	Lipid metabolism	kidney		-0.787737	Moderate
Ndufv3	#N/A	Mitochondrial biogenesis / Thermogenesis	kidney		-0.594032	Moderate
Ndufc1	#N/A	Mitochondrial biogenesis / Thermogenesis	kidney		-0.620985	Moderate
Ndufb5	#N/A	Mitochondrial biogenesis / Thermogenesis	kidney		-0.591911	Moderate
Ndufv1	#N/A	Mitochondrial biogenesis / Thermogenesis	kidney		-0.542569	Moderate
Ndufb1	#N/A	Mitochondrial biogenesis / Thermogenesis	kidney		-0.588428	Moderate
Ndufs6	#N/A	Mitochondrial biogenesis / Thermogenesis	kidney		-0.517312	Moderate
Micos13	#N/A	Mitochondrial biogenesis / Thermogenesis	kidney		-0.508008	Moderate
Ndufa8	#N/A	Mitochondrial biogenesis / Thermogenesis	kidney		-0.465646	Moderate
Uqcrfs1	#N/A	Mitochondrial biogenesis / Thermogenesis	kidney		-0.478968	Moderate
Ndufs2	#N/A	Mitochondrial biogenesis / Thermogenesis	kidney		-0.534753	Moderate
Gabarap	#N/A	Mitochondrial biogenesis / Thermogenesis	kidney		-0.433932	Moderate
Uqcrc1	#N/A	Mitochondrial biogenesis / Thermogenesis	kidney		-0.498905	Moderate
Timm13	#N/A	Mitochondrial biogenesis / Thermogenesis	kidney		-0.534954	Moderate
Ndufa12	#N/A	Mitochondrial biogenesis / Thermogenesis	kidney		-0.454994	Moderate
Smdt1	#N/A	Mitochondrial biogenesis / Thermogenesis	kidney		-0.519288	Moderate
Ndufs5	#N/A	Mitochondrial biogenesis / Thermogenesis	kidney		-0.476661	Moderate
Ndufb2	#N/A	Mitochondrial biogenesis / Thermogenesis	kidney		-0.504263	Moderate
Ndufs8	#N/A	Mitochondrial biogenesis / Thermogenesis	kidney		-0.543692	Moderate
Tomm7	#N/A	Mitochondrial biogenesis / Thermogenesis	kidney		-0.492714	Moderate
Actg1	#N/A	Mitochondrial biogenesis / Thermogenesis	kidney		-0.478732	Moderate
Uqcc2	#N/A	Mitochondrial biogenesis / Thermogenesis	kidney		-0.592085	Moderate
Tomm6	#N/A	Mitochondrial biogenesis / Thermogenesis	kidney		-0.445994	Moderate
Hspe1	#N/A	Mitochondrial biogenesis / Thermogenesis	kidney		-0.458596	Moderate
Cox7b	#N/A	Mitochondrial biogenesis / Thermogenesis	kidney		-0.445337	Moderate
Ppp1ca	#N/A	Insulin signaling pathway	kidney		-0.485092	Moderate
Sdhb	#N/A	Mitochondrial biogenesis / Thermogenesis	kidney		-0.428312	Moderate
Ldhb	#N/A	#N/A	kidney		-0.358242	Moderate
Ndufab1	#N/A	Lipid metabolism	kidney		-0.417016	Moderate
Ndufb6	#N/A	Mitochondrial biogenesis / Thermogenesis	kidney		-0.420433	Moderate
Coa3	#N/A	Mitochondrial biogenesis / Thermogenesis	kidney		-0.474933	Moderate
Timm8b	#N/A	Mitochondrial biogenesis / Thermogenesis	kidney		-0.540815	Moderate
Iscu	#N/A	Mitochondrial biogenesis / Thermogenesis	kidney		-0.356746	Moderate
Pink1	#N/A	Mitochondrial biogenesis / Thermogenesis	kidney		-0.400249	Moderate
Ndufb4	#N/A	Mitochondrial biogenesis / Thermogenesis	kidney		-0.399182	Moderate
Fis1	#N/A	Mitochondrial biogenesis / Thermogenesis	kidney		-0.426305	Moderate
Gabarapl1	#N/A	Mitochondrial biogenesis / Thermogenesis	kidney		-0.350719	Moderate
Hras	#N/A	Mitochondrial biogenesis / Thermogenesis	kidney		-0.472493	Moderate
Tomm20	#N/A	Mitochondrial biogenesis / Thermogenesis	kidney		-0.434164	Moderate
Cox17	#N/A	Mitochondrial biogenesis / Thermogenesis	kidney		-0.356597	Moderate
Mtch1	#N/A	Mitochondrial biogenesis / Thermogenesis	kidney		-0.440043	Moderate
Prxl2b	#N/A	Lipid metabolism	kidney		-0.531546	Moderate
Pop5	#N/A	Mitochondrial biogenesis / Thermogenesis	kidney		-0.467531	Moderate
Ndufv2	#N/A	Mitochondrial biogenesis / Thermogenesis	kidney		-0.31948	Moderate
Ldha	#N/A	#N/A	kidney		-0.360219	Moderate
Cox14	#N/A	Mitochondrial biogenesis / Thermogenesis	kidney		-0.361877	Moderate
Ndufs3	#N/A	Mitochondrial biogenesis / Thermogenesis	kidney		-0.304475	Moderate
Ndufa10	#N/A	Mitochondrial biogenesis / Thermogenesis	kidney		-0.373159	Moderate
Grpel1	#N/A	Mitochondrial biogenesis / Thermogenesis	kidney		-0.351665	Moderate
Mt1	#N/A	Mitochondrial biogenesis / Thermogenesis	kidney		-0.286635	Moderate
Cox7a2l	#N/A	Mitochondrial biogenesis / Thermogenesis	kidney		-0.314242	Moderate
Pam16	#N/A	Mitochondrial biogenesis / Thermogenesis	kidney		-0.393289	Moderate
Ndufa9	#N/A	Mitochondrial biogenesis / Thermogenesis	kidney		-0.294664	Moderate
Grhpr	#N/A	Glycine, serine and threonine metabolism	kidney		-0.350449	Moderate
Tomm22	#N/A	Mitochondrial biogenesis / Thermogenesis	kidney		-0.296215	Moderate
Glrx5	#N/A	Mitochondrial biogenesis / Thermogenesis	kidney		-0.212522	Moderate
Vdac1	#N/A	Mitochondrial biogenesis / Thermogenesis	kidney		-0.21303	Moderate
Hsd17b10	#N/A	#N/A	kidney		-0.295105	Moderate
Ndufb3	#N/A	Mitochondrial biogenesis / Thermogenesis	kidney		-0.272332	Moderate
Sdhd	#N/A	Mitochondrial biogenesis / Thermogenesis	kidney		-0.250066	Moderate
Hspd1	#N/A	Mitochondrial biogenesis / Thermogenesis	kidney		-0.177817	Small
Ndufaf3	#N/A	Mitochondrial biogenesis / Thermogenesis	kidney		-0.349177	Moderate
Bola3	#N/A	Mitochondrial biogenesis / Thermogenesis	kidney		-0.324228	Moderate
Uqcc3	#N/A	Mitochondrial biogenesis / Thermogenesis	kidney		-0.285	Moderate
Mpc2	#N/A	Mitochondrial biogenesis / Thermogenesis	kidney		-0.167065	Small
Ebp	#N/A	Lipid metabolism	kidney		-0.364976	Moderate
Phb2	#N/A	Mitochondrial biogenesis / Thermogenesis	kidney		-0.234793	Moderate
Smpd1	#N/A	Lipid metabolism	kidney		-0.373265	Moderate
Pet100	#N/A	Mitochondrial biogenesis / Thermogenesis	kidney		-0.339558	Moderate
Tomm5	#N/A	Mitochondrial biogenesis / Thermogenesis	kidney		-0.23161	Moderate
Micos10	#N/A	Mitochondrial biogenesis / Thermogenesis	kidney		-0.230618	Moderate
Samm50	#N/A	Mitochondrial biogenesis / Thermogenesis	kidney		-0.244105	Moderate
Surf1	#N/A	Mitochondrial biogenesis / Thermogenesis	kidney		-0.353256	Moderate
Tufm	#N/A	Mitochondrial biogenesis / Thermogenesis	kidney		-0.275261	Moderate
Tmem223	#N/A	Mitochondrial biogenesis / Thermogenesis	kidney		-0.303267	Moderate
Dnlz	#N/A	Mitochondrial biogenesis / Thermogenesis	kidney		-0.302158	Moderate
Ethe1	#N/A	Mitochondrial biogenesis / Thermogenesis	kidney		-0.22542	Moderate
Got2	#N/A	#N/A	kidney		-0.197235	Small
Bola1	#N/A	Mitochondrial biogenesis / Thermogenesis	kidney		-0.262298	Moderate
Adh5	#N/A	Lipid metabolism	kidney		-0.235123	Moderate
Ndufaf8	#N/A	Mitochondrial biogenesis / Thermogenesis	kidney		-0.262713	Moderate
Timm10	#N/A	Mitochondrial biogenesis / Thermogenesis	kidney		-0.215466	Moderate
Endog	#N/A	Mitochondrial biogenesis / Thermogenesis	kidney		-0.172874	Small
Timm10b	#N/A	Mitochondrial biogenesis / Thermogenesis	kidney		-0.302965	Moderate
Timm50	#N/A	Mitochondrial biogenesis / Thermogenesis	kidney		-0.291535	Moderate
Mapk3	#N/A	Insulin signaling pathway	kidney		-0.322342	Moderate
Cdipt	#N/A	Lipid metabolism	kidney	EC 2.7.8.11	-0.269322	Moderate
Sdhaf1	#N/A	Mitochondrial biogenesis / Thermogenesis	kidney		-0.251873	Moderate
Stmp1	#N/A	Mitochondrial biogenesis / Thermogenesis	kidney		-0.197378	Small
Rpp25l	#N/A	Mitochondrial biogenesis / Thermogenesis	kidney		-0.270133	Moderate
Cox20	#N/A	Mitochondrial biogenesis / Thermogenesis	kidney		-0.249556	Moderate
Gcsh	#N/A	Glycine, serine and threonine metabolism	kidney		-0.211193	Moderate
Pmpcb	#N/A	Mitochondrial biogenesis / Thermogenesis	kidney		-0.172966	Small
Gatm	#N/A	Glycine, serine and threonine metabolism	kidney		-0.777764	Moderate
Pop7	#N/A	Mitochondrial biogenesis / Thermogenesis	kidney		-0.252711	Moderate
Poldip2	#N/A	Mitochondrial biogenesis / Thermogenesis	kidney		-0.212733	Moderate
Degs1	#N/A	Lipid metabolism	kidney		-0.382628	Moderate
Rps6	#N/A	Mitochondrial biogenesis / Thermogenesis	kidney		-0.158769	Small
Srm	#N/A	#N/A	kidney		-0.250286	Moderate
Mtfp1	#N/A	Mitochondrial biogenesis / Thermogenesis	kidney		-0.22618	Moderate
Gcat	#N/A	Glycine, serine and threonine metabolism	kidney		-0.189636	Small
Timm17b	#N/A	Mitochondrial biogenesis / Thermogenesis	kidney		-0.191245	Small
Oat	#N/A	#N/A	kidney		-0.0994383	Small
Chchd4	#N/A	Mitochondrial biogenesis / Thermogenesis	kidney		-0.173931	Small
Bad	#N/A	Insulin signaling pathway	kidney		-0.217962	Moderate
Creb3	#N/A	#N/A	kidney		-0.231496	Moderate
Comt	#N/A	Lipid metabolism	kidney		-0.17631	Small
Mtx1	#N/A	Mitochondrial biogenesis / Thermogenesis	kidney		-0.234311	Moderate
Ptges2	#N/A	Lipid metabolism	kidney		-0.162997	Small
Bax	#N/A	Mitochondrial biogenesis / Thermogenesis	kidney		-0.177557	Small
G6pc3	#N/A	#N/A	kidney		-0.196133	Small
Slc27a4	#N/A	Insulin resistance	kidney		-0.20789	Moderate
Pmpca	#N/A	Mitochondrial biogenesis / Thermogenesis	kidney		-0.189891	Small
Mpst	#N/A	#N/A	kidney		-0.152352	Small
Agt	#N/A	Insulin resistance	kidney		-0.164814	Small
Dnajc19	#N/A	Mitochondrial biogenesis / Thermogenesis	kidney		-0.214789	Moderate
Lonp1	#N/A	Mitochondrial biogenesis / Thermogenesis	kidney		-0.209011	Moderate
Tmem70	#N/A	Mitochondrial biogenesis / Thermogenesis	kidney		-0.154078	Small
Cmc2	#N/A	Mitochondrial biogenesis / Thermogenesis	kidney		-0.161749	Small
Akt1s1	#N/A	#N/A	kidney		-0.138225	Small
Timm8a1	#N/A	Mitochondrial biogenesis / Thermogenesis	kidney		-0.0901831	Small
Ppt2	#N/A	Lipid metabolism	kidney		-0.225956	Moderate
Akt1	#N/A	#N/A	kidney		-0.0979161	Small
Myg1	#N/A	Mitochondrial biogenesis / Thermogenesis	kidney		-0.189535	Small
Rab8a	#N/A	#N/A	kidney		-0.0992613	Small
Ngrn	#N/A	Mitochondrial biogenesis / Thermogenesis	kidney		-0.170138	Small
Isca2	#N/A	Mitochondrial biogenesis / Thermogenesis	kidney		-0.184434	Small
Mlycd	#N/A	#N/A	kidney		-0.116568	Small
Coa6	#N/A	Mitochondrial biogenesis / Thermogenesis	kidney		-0.125841	Small
Cyp51	#N/A	Lipid metabolism	kidney		-0.238127	Moderate
Hexa	#N/A	Lipid metabolism	kidney		-0.232472	Moderate
Tsc2	#N/A	#N/A	kidney		-0.167955	Small
Mapk12	#N/A	Mitochondrial biogenesis / Thermogenesis	kidney		-0.182824	Small
Tmem126a	#N/A	Mitochondrial biogenesis / Thermogenesis	kidney		-0.183682	Small
Fads1	#N/A	Lipid metabolism	kidney		-0.212951	Moderate
Acad9	#N/A	Mitochondrial biogenesis / Thermogenesis	kidney		-0.115803	Small
Uqcc4	#N/A	Mitochondrial biogenesis / Thermogenesis	kidney		-0.121445	Small
Sqle	#N/A	Lipid metabolism	kidney		-0.159979	Small
Sat2	#N/A	#N/A	kidney		-0.168361	Small
Adh5	#N/A	Lipid metabolism	brain		0.0181065	Small
Adra1a	#N/A	#N/A	brain		0.000367508	Small
Aip	#N/A	Mitochondrial biogenesis / Thermogenesis	brain		0.152193	Small
Atp5pb	#N/A	Mitochondrial biogenesis / Thermogenesis	brain		0.123873	Small
Auh	#N/A	#N/A	brain		0.108963	Small
Bad	#N/A	Insulin signaling pathway	brain		0.0838394	Small
Bcat1	#N/A	#N/A	brain		0.0306735	Small
Bola1	#N/A	Mitochondrial biogenesis / Thermogenesis	brain		0.107855	Small
Calm1	Hub	Insulin signaling pathway	brain		0.432897	Moderate
Calm2	Hub	Insulin signaling pathway	brain		0.81614	Large
Calm3	#N/A	Insulin signaling pathway	brain		0.348017	Moderate
Cbr1	#N/A	Lipid metabolism	brain		0.145785	Small
Cdo1	#N/A	#N/A	brain		-0.052868	Small
Chchd10	#N/A	Mitochondrial biogenesis / Thermogenesis	brain		0.29895	Moderate
Chchd4	#N/A	Mitochondrial biogenesis / Thermogenesis	brain		0.141819	Small
Ckb	#N/A	#N/A	brain		0.690558	Moderate
Coa3	#N/A	Mitochondrial biogenesis / Thermogenesis	brain		0.143789	Small
Cox14	#N/A	Mitochondrial biogenesis / Thermogenesis	brain		0.162226	Small
Cox17	#N/A	Mitochondrial biogenesis / Thermogenesis	brain		0.0149572	Small
Cox4i1	Hub_mt	Mitochondrial biogenesis / Thermogenesis	brain		0.220265	Moderate
Cox5a	Hub_mt	Mitochondrial biogenesis / Thermogenesis	brain		0.165184	Small
Cox5b	#N/A	Mitochondrial biogenesis / Thermogenesis	brain		0.135154	Small
Cox6a1	#N/A	Mitochondrial biogenesis / Thermogenesis	brain		-0.0081136	Small
Cox6b1	#N/A	Mitochondrial biogenesis / Thermogenesis	brain		0.0681338	Small
Cox6c	#N/A	Mitochondrial biogenesis / Thermogenesis	brain		-0.0521221	Small
Cox7a2	#N/A	Mitochondrial biogenesis / Thermogenesis	brain		-0.00103061	Small
Cox7a2l	#N/A	Mitochondrial biogenesis / Thermogenesis	brain		0.16684	Small
Cox7b	#N/A	Mitochondrial biogenesis / Thermogenesis	brain		-0.0482976	Small
Cox7c	#N/A	Mitochondrial biogenesis / Thermogenesis	brain		-0.029978	Small
Cox8a	Hub_mt	Mitochondrial biogenesis / Thermogenesis	brain		0.237598	Moderate
Creb3	#N/A	Mitochondrial biogenesis / Thermogenesis	brain		0.0264329	Small
Cyc1	#N/A	Mitochondrial biogenesis / Thermogenesis	brain		0.118956	Small
Dnlz	#N/A	Mitochondrial biogenesis / Thermogenesis	brain		0.103616	Small
Eef2	#N/A	#N/A	brain		0.116105	Small
Endog	#N/A	Mitochondrial biogenesis / Thermogenesis	brain		0.140078	Small
Esrra	#N/A	Mitochondrial biogenesis / Thermogenesis	brain		0.00591774	Small
Exoc7	#N/A	Insulin signaling pathway	brain		0.124123	Small
Fasn	#N/A	Lipid metabolism	brain		0.0994659	Small
Fis1	#N/A	Mitochondrial biogenesis / Thermogenesis	brain		0.163537	Small
Gabarap	#N/A	Mitochondrial biogenesis / Thermogenesis	brain		0.110646	Small
Gabarapl1	#N/A	Mitochondrial biogenesis / Thermogenesis	brain		0.0841231	Small
Gabarapl2	#N/A	Mitochondrial biogenesis / Thermogenesis	brain		0.360297	Moderate
Gad1	#N/A	#N/A	brain		0.559286	Moderate
Gad2	#N/A	#N/A	brain		0.242932	Moderate
Gcsh	#N/A	Glycine, serine and threonine metabolism	brain		0.0486322	Small
Glrx5	#N/A	Mitochondrial biogenesis / Thermogenesis	brain		0.0874574	Small
Gnas	#N/A	Mitochondrial biogenesis / Thermogenesis	brain		0.269468	Moderate
Got1	#N/A	#N/A	brain		0.348535	Moderate
Got2	#N/A	#N/A	brain		0.150692	Small
Gpx4	#N/A	Lipid metabolism	brain		0.120609	Small
Grb2	#N/A	Mitochondrial biogenesis / Thermogenesis	brain		0.219387	Moderate
Grpel1	#N/A	Mitochondrial biogenesis / Thermogenesis	brain		0.0969529	Small
Hras	#N/A	Mitochondrial biogenesis / Thermogenesis	brain		0.180686	Small
Hsd17b10	#N/A	Mitochondrial biogenesis / Thermogenesis	brain		-0.0141693	Small
Hsd17b8	#N/A	Lipid metabolism	brain		-0.0351363	Small
Hspa8	Hub_mt	Mitochondrial biogenesis / Thermogenesis	brain		0.273898	Moderate
Hspe1	#N/A	Mitochondrial biogenesis / Thermogenesis	brain		0.0293749	Small
Isca1	#N/A	Mitochondrial biogenesis / Thermogenesis	brain		0.183876	Small
Ldha	#N/A	#N/A	brain		-0.0361838	Small
Ldhb	#N/A	#N/A	brain		0.307427	Moderate
Letm1	#N/A	Mitochondrial biogenesis / Thermogenesis	brain		0.0223293	Small
Map2k1	#N/A	Insulin signaling pathway	brain		0.34192	Moderate
Mapk3	#N/A	Insulin signaling pathway	brain		0.172671	Small
Mcat	#N/A	Lipid metabolism	brain		0.0699625	Small
Mdh1	Hub	#N/A	brain		0.266571	Moderate
Mdh2	#N/A	#N/A	brain		0.359976	Moderate
Micos13	#N/A	Mitochondrial biogenesis / Thermogenesis	brain		0.0416689	Small
Mif	#N/A	#N/A	brain		0.175261	Small
Mlycd	#N/A	#N/A	brain		0.0606611	Small
Mt1	#N/A	Mitochondrial biogenesis / Thermogenesis	brain		0.41694	Moderate
Mt2	#N/A	Mitochondrial biogenesis / Thermogenesis	brain		0.231591	Moderate
Mtfp1	#N/A	Mitochondrial biogenesis / Thermogenesis	brain		0.257792	Moderate
Mtres1	#N/A	Mitochondrial biogenesis / Thermogenesis	brain		0.0542243	Small
Mtx1	#N/A	Mitochondrial biogenesis / Thermogenesis	brain		0.0904393	Small
Myg1	#N/A	Mitochondrial biogenesis / Thermogenesis	brain		0.0779233	Small
Nat8l	#N/A	#N/A	brain		0.208118	Moderate
Ndufa1	#N/A	Mitochondrial biogenesis / Thermogenesis	brain		-0.0777482	Small
Ndufa10	#N/A	Mitochondrial biogenesis / Thermogenesis	brain		0.103174	Small
Ndufa11	#N/A	Mitochondrial biogenesis / Thermogenesis	brain		0.228773	Moderate
Ndufa12	#N/A	Mitochondrial biogenesis / Thermogenesis	brain		0.0639847	Small
Ndufa13	#N/A	Mitochondrial biogenesis / Thermogenesis	brain		0.0801723	Small
Ndufa2	#N/A	Mitochondrial biogenesis / Thermogenesis	brain		0.0646131	Small
Ndufa3	#N/A	Mitochondrial biogenesis / Thermogenesis	brain		0.00163028	Small
Ndufa4	Hub_mt	Mitochondrial biogenesis / Thermogenesis	brain		0.311714	Moderate
Ndufa5	#N/A	Mitochondrial biogenesis / Thermogenesis	brain		0.156833	Small
Ndufa6	#N/A	Mitochondrial biogenesis / Thermogenesis	brain		0.0789682	Small
Ndufa7	#N/A	Mitochondrial biogenesis / Thermogenesis	brain		0.113742	Small
Ndufa8	#N/A	Mitochondrial biogenesis / Thermogenesis	brain		0.148718	Small
Ndufa9	#N/A	Mitochondrial biogenesis / Thermogenesis	brain		0.0663112	Small
Ndufab1	#N/A	Lipid metabolism	brain		0.0891397	Small
Ndufaf3	#N/A	Mitochondrial biogenesis / Thermogenesis	brain		0.0951173	Small
Ndufb1	#N/A	Mitochondrial biogenesis / Thermogenesis	brain		-8.62033e-05	Small
Ndufb10	#N/A	Mitochondrial biogenesis / Thermogenesis	brain		0.18658	Small
Ndufb11	#N/A	Mitochondrial biogenesis / Thermogenesis	brain		0.130954	Small
Ndufb2	#N/A	Mitochondrial biogenesis / Thermogenesis	brain		0.141643	Small
Ndufb3	#N/A	Mitochondrial biogenesis / Thermogenesis	brain		-0.0130722	Small
Ndufb4	#N/A	Mitochondrial biogenesis / Thermogenesis	brain		0.0744795	Small
Ndufb5	#N/A	Mitochondrial biogenesis / Thermogenesis	brain		0.0957832	Small
Ndufb6	#N/A	Mitochondrial biogenesis / Thermogenesis	brain		0.00142313	Small
Ndufb7	#N/A	Mitochondrial biogenesis / Thermogenesis	brain		0.120481	Small
Ndufb8	#N/A	Mitochondrial biogenesis / Thermogenesis	brain		0.159116	Small
Ndufb9	#N/A	Mitochondrial biogenesis / Thermogenesis	brain		0.166028	Small
Ndufc1	#N/A	Mitochondrial biogenesis / Thermogenesis	brain		-0.00979334	Small
Ndufc2	#N/A	Mitochondrial biogenesis / Thermogenesis	brain		0.267396	Moderate
Ndufs2	#N/A	Mitochondrial biogenesis / Thermogenesis	brain		0.168777	Small
Ndufs3	#N/A	Mitochondrial biogenesis / Thermogenesis	brain		0.246899	Moderate
Ndufs5	#N/A	Mitochondrial biogenesis / Thermogenesis	brain		0.122094	Small
Ndufs6	#N/A	Mitochondrial biogenesis / Thermogenesis	brain		0.039021	Small
Ndufs7	#N/A	Mitochondrial biogenesis / Thermogenesis	brain		0.272484	Moderate
Ndufs8	#N/A	Mitochondrial biogenesis / Thermogenesis	brain		0.0658032	Small
Ndufv1	#N/A	Mitochondrial biogenesis / Thermogenesis	brain		0.242516	Moderate
Ndufv2	#N/A	Mitochondrial biogenesis / Thermogenesis	brain		0.190706	Small
Ndufv3	#N/A	Mitochondrial biogenesis / Thermogenesis	brain		0.0838708	Small
Nfu1	#N/A	Mitochondrial biogenesis / Thermogenesis	brain		0.0810289	Small
Pafah1b3	#N/A	Lipid metabolism	brain		0.173338	Small
Pam16	#N/A	Mitochondrial biogenesis / Thermogenesis	brain		0.159114	Small
Parl	#N/A	Mitochondrial biogenesis / Thermogenesis	brain		0.0380647	Small
Pet100	#N/A	Mitochondrial biogenesis / Thermogenesis	brain		-0.0635384	Small
Pgam1	Hub	Glycine, serine and threonine metabolism	brain		0.26827	Moderate
Phb2	#N/A	Mitochondrial biogenesis / Thermogenesis	brain		0.112391	Small
Pink1	#N/A	Mitochondrial biogenesis / Thermogenesis	brain		0.157242	Small
Pla2g3	#N/A	Lipid metabolism	brain		0.331267	Moderate
Poldip2	#N/A	Mitochondrial biogenesis / Thermogenesis	brain		0.107635	Small
Pop7	#N/A	Mitochondrial biogenesis / Thermogenesis	brain		0.170556	Small
Pparg	#N/A	Mitochondrial biogenesis / Thermogenesis	brain		0.0675595	Small
Ppp1ca	#N/A	Insulin signaling pathway	brain		0.168568	Small
Ppp2r1a	#N/A	#N/A	brain		0.349155	Moderate
Psap	#N/A	Lipid metabolism	brain		0.158859	Small
Ptcd2	#N/A	Mitochondrial biogenesis / Thermogenesis	brain		0.0478848	Small
Ptges2	#N/A	Lipid metabolism	brain		0.0676107	Small
Pycr2	#N/A	#N/A	brain		0.0996432	Small
Rab11b	#N/A	#N/A	brain		0.246375	Moderate
Rpp25	#N/A	Mitochondrial biogenesis / Thermogenesis	brain		0.25365	Moderate
Rpp25l	#N/A	Mitochondrial biogenesis / Thermogenesis	brain		0.121126	Small
Rps6	#N/A	Mitochondrial biogenesis / Thermogenesis	brain		0.0499948	Small
Samm50	#N/A	Mitochondrial biogenesis / Thermogenesis	brain		0.0632908	Small
Sdhaf1	#N/A	Mitochondrial biogenesis / Thermogenesis	brain		0.115147	Small
Sdhb	#N/A	Mitochondrial biogenesis / Thermogenesis	brain		0.150856	Small
Sdhc	#N/A	Mitochondrial biogenesis / Thermogenesis	brain		0.02632	Small
Sdhd	#N/A	Mitochondrial biogenesis / Thermogenesis	brain		0.0523801	Small
Slc25a4	Hub_mt	Mitochondrial biogenesis / Thermogenesis	brain		0.330381	Moderate
Slc25a5	#N/A	Mitochondrial biogenesis / Thermogenesis	brain		0.0889678	Small
Smarcd1	#N/A	Mitochondrial biogenesis / Thermogenesis	brain		0.222002	Moderate
Smdt1	#N/A	Mitochondrial biogenesis / Thermogenesis	brain		0.0276189	Small
Smpd1	#N/A	Lipid metabolism	brain		0.0346596	Small
Srm	#N/A	#N/A	brain		0.0933206	Small
Stmp1	#N/A	Mitochondrial biogenesis / Thermogenesis	brain		0.00144235	Small
Sumo2	#N/A	Mitochondrial biogenesis / Thermogenesis	brain		0.249105	Moderate
Sumo3	#N/A	Mitochondrial biogenesis / Thermogenesis	brain		0.221236	Moderate
Surf1	#N/A	Mitochondrial biogenesis / Thermogenesis	brain		0.113974	Small
Tecr	#N/A	Lipid metabolism	brain		0.0367037	Small
Timm10	#N/A	Mitochondrial biogenesis / Thermogenesis	brain		0.183061	Small
Timm13	#N/A	Mitochondrial biogenesis / Thermogenesis	brain		0.154023	Small
Timm17a	#N/A	Mitochondrial biogenesis / Thermogenesis	brain		0.0777896	Small
Timm17b	#N/A	Mitochondrial biogenesis / Thermogenesis	brain		0.0730723	Small
Timm22	#N/A	Mitochondrial biogenesis / Thermogenesis	brain		0.0723517	Small
Timm50	#N/A	Mitochondrial biogenesis / Thermogenesis	brain		0.0522633	Small
Timm8b	#N/A	Mitochondrial biogenesis / Thermogenesis	brain		0.0922219	Small
Tmem223	#N/A	Mitochondrial biogenesis / Thermogenesis	brain		0.0588486	Small
Tomm20	#N/A	Mitochondrial biogenesis / Thermogenesis	brain		0.112049	Small
Tomm22	#N/A	Mitochondrial biogenesis / Thermogenesis	brain		0.180415	Small
Tomm6	#N/A	Mitochondrial biogenesis / Thermogenesis	brain		0.121851	Small
Tomm7	#N/A	Mitochondrial biogenesis / Thermogenesis	brain		0.0469541	Small
Triap1	#N/A	Mitochondrial biogenesis / Thermogenesis	brain		0.096643	Small
Tufm	#N/A	Mitochondrial biogenesis / Thermogenesis	brain		0.00901512	Small
Uqcc2	#N/A	Mitochondrial biogenesis / Thermogenesis	brain		0.165296	Small
Uqcc3	#N/A	Mitochondrial biogenesis / Thermogenesis	brain		0.0558863	Small
Uqcr10	#N/A	Mitochondrial biogenesis / Thermogenesis	brain		-0.0387985	Small
Uqcr11	#N/A	Mitochondrial biogenesis / Thermogenesis	brain		0.0174248	Small
Uqcrb	#N/A	Mitochondrial biogenesis / Thermogenesis	brain		0.0389745	Small
Uqcrc1	#N/A	Mitochondrial biogenesis / Thermogenesis	brain		0.204457	Moderate
Uqcrc2	#N/A	Mitochondrial biogenesis / Thermogenesis	brain		0.0833169	Small
Uqcrfs1	#N/A	Mitochondrial biogenesis / Thermogenesis	brain		0.1025	Small
Uqcrh	#N/A	Mitochondrial biogenesis / Thermogenesis	brain		0.102409	Small
Uqcrq	#N/A	Mitochondrial biogenesis / Thermogenesis	brain		0.029851	Small
Vdac1	#N/A	Mitochondrial biogenesis / Thermogenesis	brain		0.267512	Moderate
Vdac2	#N/A	Mitochondrial biogenesis / Thermogenesis	brain		0.198257	Small
Nos1	#N/A	#N/A	brain		0.149312	Small
Ppp2cb	#N/A	#N/A	brain		0.116975	Small
Ptgds	#N/A	Lipid metabolism	brain		0.000218707	Small
Tomm40	#N/A	Mitochondrial biogenesis / Thermogenesis	brain		0.129911	Small
Vdac3	#N/A	Mitochondrial biogenesis / Thermogenesis	brain		0.226392	Moderate
Bpgm	#N/A	Glycine, serine and threonine metabolism	brain		0.0426439	Small
Hspa9	#N/A	Mitochondrial biogenesis / Thermogenesis	brain		0.0700537	Small
Iscu	#N/A	Mitochondrial biogenesis / Thermogenesis	brain		0.109941	Small
Ndufaf8	#N/A	Mitochondrial biogenesis / Thermogenesis	brain		-0.0192523	Small
Ngrn	#N/A	Mitochondrial biogenesis / Thermogenesis	brain		0.0698662	Small
Ppp2ca	#N/A	#N/A	brain		0.174182	Small
Ptgr3	#N/A	Lipid metabolism	brain		0.0027439	Small
Rheb	#N/A	Mitochondrial biogenesis / Thermogenesis	brain		0.198478	Small
Timm23	#N/A	Mitochondrial biogenesis / Thermogenesis	brain		0.0678677	Small
Tomm5	#N/A	Mitochondrial biogenesis / Thermogenesis	brain		0.0505593	Small
Smarcb1	#N/A	Mitochondrial biogenesis / Thermogenesis	brain		0.160729	Small
Pla2g12a	#N/A	Lipid metabolism	brain		0.0654	Small
Actg1	#N/A	Mitochondrial biogenesis / Thermogenesis	brain		0.293027	Moderate
Alas1	#N/A	Glycine, serine and threonine metabolism	brain		-0.0773738	Small
Calm1	Hub	Insulin signaling pathway	WAT		0.251493	Moderate
Ndufa4	Hub_mt	Mitochondrial biogenesis / Thermogenesis	WAT		0.0148196	Small
Hspa8	Hub_mt	Mitochondrial biogenesis / Thermogenesis	WAT		0.292249	Moderate
Cox8a	Hub_mt	Mitochondrial biogenesis / Thermogenesis	WAT		-0.0857146	Small
Cox4i1	Hub_mt	Mitochondrial biogenesis / Thermogenesis	WAT		0.0190827	Small
Cox6c	Hub_mt	Mitochondrial biogenesis / Thermogenesis	WAT		-0.0754422	Small
Cox7c	Hub_mt	Mitochondrial biogenesis / Thermogenesis	WAT		-0.0288749	Small
Cox5a	Hub_mt	Mitochondrial biogenesis / Thermogenesis	WAT		-0.0229557	Small
Slc25a4	Hub_mt	Mitochondrial biogenesis / Thermogenesis	WAT		0.160913	Small
Cox5b	Hub_mt	Mitochondrial biogenesis / Thermogenesis	WAT		-0.0571436	Small
Cox6b1	#N/A	Mitochondrial biogenesis / Thermogenesis	WAT		0.000240232	Small
Calm3	#N/A	Insulin signaling pathway	WAT		0.116771	Small
Ckb	#N/A	#N/A	WAT		0.0570421	Small
Ndufc2	#N/A	Mitochondrial biogenesis / Thermogenesis	WAT		0.034575	Small
Actg1	#N/A	Mitochondrial biogenesis / Thermogenesis	WAT		0.295001	Moderate
Chchd10	#N/A	Mitochondrial biogenesis / Thermogenesis	WAT		0.0405568	Small
Cox6a1	#N/A	Mitochondrial biogenesis / Thermogenesis	WAT		-0.0488494	Small
Cox7a2	#N/A	Mitochondrial biogenesis / Thermogenesis	WAT		-0.0736948	Small
Actb	#N/A	Mitochondrial biogenesis / Thermogenesis	WAT		0.655205	Moderate
Uqcrq	#N/A	Mitochondrial biogenesis / Thermogenesis	WAT		-0.034721	Small
Ndufb8	#N/A	Mitochondrial biogenesis / Thermogenesis	WAT		-0.0558986	Small
Gnas	#N/A	Mitochondrial biogenesis / Thermogenesis	WAT		0.105967	Small
Calm2	#N/A	Insulin signaling pathway	WAT		0.215193	Moderate
Pgam1	#N/A	Glycine, serine and threonine metabolism	WAT		0.051968	Small
Mdh1	#N/A	#N/A	WAT		-0.00804616	Small
Ndufb9	#N/A	Mitochondrial biogenesis / Thermogenesis	WAT		-0.101523	Small
Ndufa13	#N/A	Mitochondrial biogenesis / Thermogenesis	WAT		-0.051325	Small
Uqcrh	#N/A	Mitochondrial biogenesis / Thermogenesis	WAT		-0.0122999	Small
Uqcr11	#N/A	Mitochondrial biogenesis / Thermogenesis	WAT		-0.155172	Small
Uqcrb	#N/A	Mitochondrial biogenesis / Thermogenesis	WAT		-0.0931117	Small
Atp5pb	#N/A	Mitochondrial biogenesis / Thermogenesis	WAT		-0.0180091	Small
Gabarap	#N/A	Mitochondrial biogenesis / Thermogenesis	WAT		0.0543796	Small
Mif	#N/A	#N/A	WAT		-0.124027	Small
Ndufb10	#N/A	Mitochondrial biogenesis / Thermogenesis	WAT		-0.0475923	Small
Uqcr10	#N/A	Mitochondrial biogenesis / Thermogenesis	WAT		-0.0695209	Small
Eef2	#N/A	#N/A	WAT		0.0258279	Small
Ndufa5	#N/A	Mitochondrial biogenesis / Thermogenesis	WAT		-0.0299834	Small
Hspe1	#N/A	Mitochondrial biogenesis / Thermogenesis	WAT		-0.00606127	Small
Ndufa11	#N/A	Mitochondrial biogenesis / Thermogenesis	WAT		-0.0238577	Small
Ndufa2	#N/A	Mitochondrial biogenesis / Thermogenesis	WAT		-0.0198926	Small
Ndufa8	#N/A	Mitochondrial biogenesis / Thermogenesis	WAT		0.0111899	Small
Ndufa1	#N/A	Mitochondrial biogenesis / Thermogenesis	WAT		-0.0560982	Small
Slc25a5	#N/A	Mitochondrial biogenesis / Thermogenesis	WAT		-0.0913544	Small
Ndufb1	#N/A	Mitochondrial biogenesis / Thermogenesis	WAT		-0.0501048	Small
Ndufb7	#N/A	Mitochondrial biogenesis / Thermogenesis	WAT		0.00729803	Small
Mdh2	#N/A	#N/A	WAT		-0.087613	Small
Ldhb	#N/A	#N/A	WAT		-0.010705	Small
Tomm7	#N/A	Mitochondrial biogenesis / Thermogenesis	WAT		-0.0383546	Small
Ndufb11	#N/A	Mitochondrial biogenesis / Thermogenesis	WAT		-0.0778012	Small
Tomm6	#N/A	Mitochondrial biogenesis / Thermogenesis	WAT		0.0167035	Small
Smdt1	#N/A	Mitochondrial biogenesis / Thermogenesis	WAT		-0.0522439	Small
Iscu	#N/A	Mitochondrial biogenesis / Thermogenesis	WAT		0.0261833	Small
Ptgds	#N/A	Lipid metabolism	WAT		0.132058	Small
Ndufa3	#N/A	Mitochondrial biogenesis / Thermogenesis	WAT		-0.139912	Small
Ndufa6	#N/A	Mitochondrial biogenesis / Thermogenesis	WAT		-0.202927	Moderate
Scd2	#N/A	Lipid metabolism	WAT		-0.0106272	Small
Psap	#N/A	Lipid metabolism	WAT		0.210625	Moderate
Cox17	#N/A	Mitochondrial biogenesis / Thermogenesis	WAT		-0.0217712	Small
Prkar1a	#N/A	Insulin signaling pathway	WAT		0.0533385	Small
Tomm20	#N/A	Mitochondrial biogenesis / Thermogenesis	WAT		0.0617426	Small
Ndufa12	#N/A	Mitochondrial biogenesis / Thermogenesis	WAT		-0.0613933	Small
Uqcc2	#N/A	Mitochondrial biogenesis / Thermogenesis	WAT		-0.00120708	Small
Ndufa7	#N/A	Mitochondrial biogenesis / Thermogenesis	WAT		-0.0835336	Small
Ndufc1	#N/A	Mitochondrial biogenesis / Thermogenesis	WAT		-0.130426	Small
Timm13	#N/A	Mitochondrial biogenesis / Thermogenesis	WAT		-0.100308	Small
Uqcrfs1	#N/A	Mitochondrial biogenesis / Thermogenesis	WAT		-0.0972493	Small
Coa3	#N/A	Mitochondrial biogenesis / Thermogenesis	WAT		-0.0328824	Small
Timm8b	#N/A	Mitochondrial biogenesis / Thermogenesis	WAT		-0.0277086	Small
Mt3	#N/A	Mitochondrial biogenesis / Thermogenesis	WAT		-0.0545522	Small
Vdac2	#N/A	Mitochondrial biogenesis / Thermogenesis	WAT		-0.0355685	Small
Akr1a1	#N/A	Lipid metabolism	WAT		-0.0999247	Small
Ndufab1	#N/A	Lipid metabolism	WAT		-0.0569469	Small
Mtch1	#N/A	Mitochondrial biogenesis / Thermogenesis	WAT		-0.0793703	Small
Ndufb5	#N/A	Mitochondrial biogenesis / Thermogenesis	WAT		-0.18898	Small
Ndufv3	#N/A	Mitochondrial biogenesis / Thermogenesis	WAT		-0.143432	Small
Ppp1ca	#N/A	Insulin signaling pathway	WAT		-0.117644	Small
Ndufs5	#N/A	Mitochondrial biogenesis / Thermogenesis	WAT		-0.0108735	Small
Ndufs6	#N/A	Mitochondrial biogenesis / Thermogenesis	WAT		-0.144529	Small
Glrx5	#N/A	Mitochondrial biogenesis / Thermogenesis	WAT		0.0164178	Small
Ndufb6	#N/A	Mitochondrial biogenesis / Thermogenesis	WAT		-0.0958882	Small
Ndufv2	#N/A	Mitochondrial biogenesis / Thermogenesis	WAT		-0.059838	Small
Micos13	#N/A	Mitochondrial biogenesis / Thermogenesis	WAT		-0.11424	Small
Ndufs2	#N/A	Mitochondrial biogenesis / Thermogenesis	WAT		-0.0129404	Small
Ndufv1	#N/A	Mitochondrial biogenesis / Thermogenesis	WAT		-0.0765645	Small
Gabarapl1	#N/A	Mitochondrial biogenesis / Thermogenesis	WAT		-0.136453	Small
Gls	#N/A	#N/A	WAT		0.167502	Small
Ppp2r2b	#N/A	#N/A	WAT		0.0428099	Small
Ndufaf8	#N/A	Mitochondrial biogenesis / Thermogenesis	WAT		-0.0274808	Small
Sat1	#N/A	#N/A	WAT		-0.0420921	Small
Dgkb	#N/A	Lipid metabolism	WAT	EC 2.7.1.107	-0.178236	Small
Cndp2	#N/A	#N/A	WAT		-0.0241219	Small

## Sheet: Table S8
Table S8: Student's t test of administration of serine to Sham-operated and CLP mice.
Lipid Class	Tissue	Group	Paramter	value
LPC	Heart	CLP	statistic	5.02808469698638
LPC	Heart	CLP	p value	0.000295118129822715
LPC	Heart	CLP	FDR	0.00147559064911358
LPC	Heart	CLP	Cohen's D	1.39453978402771
LPC	Heart	CLP	magnitude	large
LPC	Heart	Sham	statistic	0.540273974431349
LPC	Heart	Sham	p value	0.598892346271951
LPC	Heart	Sham	FDR	1
LPC	Heart	Sham	Cohen's D	0.149845039816227
LPC	Heart	Sham	magnitude	negligible
LPC	Kidney	CLP	statistic	-1.12248047711965
LPC	Kidney	CLP	p value	0.275643151031747
LPC	Kidney	CLP	FDR	0.793841693540301
LPC	Kidney	CLP	Cohen's D	-0.250994265025594
LPC	Kidney	CLP	magnitude	small
LPC	Kidney	Sham	statistic	-2.22599280898689
LPC	Kidney	Sham	p value	0.038314982279117
LPC	Kidney	Sham	FDR	0.191574911395585
LPC	Kidney	Sham	Cohen's D	-0.49774712383204
LPC	Kidney	Sham	magnitude	small
LPC	Liver	CLP	statistic	-0.648509119311113
LPC	Liver	CLP	p value	0.528870761284466
LPC	Liver	CLP	FDR	1
LPC	Liver	CLP	Cohen's D	-0.179864067867863
LPC	Liver	CLP	magnitude	negligible
LPC	Liver	Sham	statistic	3.4900821294528
LPC	Liver	Sham	p value	0.00446267103944136
LPC	Liver	Sham	FDR	0.020114731956054
LPC	Liver	Sham	Cohen's D	0.967974621024816
LPC	Liver	Sham	magnitude	large
LPC	Spleen	CLP	statistic	0.347024138371201
LPC	Spleen	CLP	p value	0.736549555147101
LPC	Spleen	CLP	FDR	1
LPC	Spleen	CLP	Cohen's D	0.109738668031043
LPC	Spleen	CLP	magnitude	negligible
LPC	Spleen	Sham	statistic	-0.456144316496993
LPC	Spleen	Sham	p value	0.659093648822913
LPC	Spleen	Sham	FDR	1
LPC	Spleen	Sham	Cohen's D	-0.144245498187122
LPC	Spleen	Sham	magnitude	negligible
LPC	WAT	CLP	statistic	-4.95366282512991
LPC	WAT	CLP	p value	0.00256850007611075
LPC	WAT	CLP	FDR	0.010274000304443
LPC	WAT	CLP	Cohen's D	-1.87230855916563
LPC	WAT	CLP	magnitude	large
LPC	WAT	Sham	statistic	-8.54917358502789
LPC	WAT	Sham	p value	0.000140515996007823
LPC	WAT	Sham	FDR	0.000562063984031293
LPC	WAT	Sham	Cohen's D	-3.23128388872947
LPC	WAT	Sham	magnitude	large
LPC	Serum	CLP	statistic	-0.686625118877572
LPC	Serum	CLP	p value	0.501069533764117
LPC	Serum	CLP	FDR	1
LPC	Serum	CLP	Cohen's D	-0.15752260554126
LPC	Serum	CLP	magnitude	negligible
LPC	Serum	Sham	statistic	1.36767876848796
LPC	Serum	Sham	p value	0.188247596548313
LPC	Serum	Sham	FDR	0.56474278964494
LPC	Serum	Sham	Cohen's D	0.313767028371852
LPC	Serum	Sham	magnitude	small
LPE	Heart	CLP	statistic	3.24182184298008
LPE	Heart	CLP	p value	0.0176464831414044
LPE	Heart	CLP	FDR	0.0529394494242131
LPE	Heart	CLP	Cohen's D	1.22529348447177
LPE	Heart	CLP	magnitude	large
LPE	Heart	Sham	statistic	-1.82641298426858
LPE	Heart	Sham	p value	0.11757103295806
LPE	Heart	Sham	FDR	0.470284131832239
LPE	Heart	Sham	Cohen's D	-0.690319221096283
LPE	Heart	Sham	magnitude	medium
LPE	Kidney	CLP	statistic	1.21260057120079
LPE	Kidney	CLP	p value	0.264613897846767
LPE	Kidney	CLP	FDR	0.793841693540301
LPE	Kidney	CLP	Cohen's D	0.42871904338338
LPE	Kidney	CLP	magnitude	small
LPE	Kidney	Sham	statistic	-0.993306315841547
LPE	Kidney	Sham	p value	0.353647973123854
LPE	Kidney	Sham	FDR	0.973711870246149
LPE	Kidney	Sham	Cohen's D	-0.351186815863492
LPE	Kidney	Sham	magnitude	small
LPE	Liver	CLP	statistic	0.460957546457463
LPE	Liver	CLP	p value	0.657101748736374
LPE	Liver	CLP	FDR	1
LPE	Liver	CLP	Cohen's D	0.153652515485821
LPE	Liver	CLP	magnitude	negligible
LPE	Liver	Sham	statistic	2.15041361690214
LPE	Liver	Sham	p value	0.0637342063909825
LPE	Liver	Sham	FDR	0.127468412781965
LPE	Liver	Sham	Cohen's D	0.716804538967379
LPE	Liver	Sham	magnitude	medium
LPE	Spleen	CLP	statistic	0.622206564448815
LPE	Spleen	CLP	p value	0.556696177311964
LPE	Spleen	CLP	FDR	1
LPE	Spleen	CLP	Cohen's D	0.235171976234778
LPE	Spleen	CLP	magnitude	small
LPE	Spleen	Sham	statistic	-1.11986474516884
LPE	Spleen	Sham	p value	0.305586672175164
LPE	Spleen	Sham	FDR	0.916760016525492
LPE	Spleen	Sham	Cohen's D	-0.423269088249353
LPE	Spleen	Sham	magnitude	small
LPE	WAT	CLP	statistic	-2.51739184440196
LPE	WAT	CLP	p value	0.0533442236067038
LPE	WAT	CLP	FDR	0.0533442236067038
LPE	WAT	CLP	Cohen's D	-1.02772091690477
LPE	WAT	CLP	magnitude	large
LPE	WAT	Sham	statistic	-4.55760541539924
LPE	WAT	Sham	p value	0.00607016958894997
LPE	WAT	Sham	FDR	0.0121403391778999
LPE	WAT	Sham	Cohen's D	-1.86063461944559
LPE	WAT	Sham	magnitude	large
LPE	Serum	CLP	statistic	0.844148222833353
LPE	Serum	CLP	p value	0.437099970980998
LPE	Serum	CLP	FDR	1
LPE	Serum	CLP	Cohen's D	0.344622068869824
LPE	Serum	CLP	magnitude	small
LPE	Serum	Sham	statistic	-0.186703925374046
LPE	Serum	Sham	p value	0.859231903688452
LPE	Serum	Sham	FDR	0.972894467274249
LPE	Serum	Sham	Cohen's D	-0.0762215583568471
LPE	Serum	Sham	magnitude	negligible
PC	Heart	CLP	statistic	-0.200255715326437
PC	Heart	CLP	p value	0.841905830501496
PC	Heart	CLP	FDR	1
PC	Heart	CLP	Cohen's D	-0.0246497745766639
PC	Heart	CLP	magnitude	negligible
PC	Heart	Sham	statistic	-0.572246837732381
PC	Heart	Sham	p value	0.569128745478821
PC	Heart	Sham	FDR	1
[truncated: 232 more rows]

## Sheet: Table S9
Table S9: Incorporation of 13C-labelled serine to Sham-operated and CLP mice.
[truncated: 73 more rows]

[truncated: 2 more sheets: Table S10, Table S11]
